# Supplementary material for: Case report: A case of duodenal adenocarcinoma achieving significantly long survival treating with immune checkpoint inhibitors and chemotherapy without positive biomarkers
Source: Front Immunol. 2022 Dec 2;13:1046513. doi: 10.3389/fimmu.2022.1046513 (PMC9755197; doi:10.3389/fimmu.2022.1046513)
Supplement: Supplementary file 4 [file DataSheet_3.csv]

sample	Mutation	_PATIENT	cancer type abbreviation	age_at_initial_pathologic_diagnosis	gender	race	ajcc_pathologic_tumor_stage	clinical_stage	histological_type	histological_grade	initial_pathologic_dx_year	menopause_status	birth_days_to	vital_status	tumor_status	last_contact_days_to	death_days_to	cause_of_death	new_tumor_event_type	new_tumor_event_site	new_tumor_event_site_other	new_tumor_event_dx_days_to	treatment_outcome_first_course	margin_status	residual_tumor	OS	OS.time	DSS	DSS.time	DFI	DFI.time	PFI	PFI.time	Redaction
TCGA-2H-A9GF-01	TP53	TCGA-2H-A9GF	ESCA	67	MALE	[Unknown]	Stage III		Esophagus Adenocarcinoma, NOS	G3	2001		-24487	Dead	WITH TUMOR	NA	784		Distant Metastasis	Brain		172				1	784	1	784	NA	NA	1	172
TCGA-2H-A9GH-01	TP53	TCGA-2H-A9GH	ESCA	44	MALE	[Unknown]	Stage IIB		Esophagus Adenocarcinoma, NOS	G2	1998		-16197	Dead	WITH TUMOR	NA	951		Locoregional Recurrence			800				1	951	1	951	NA	NA	1	800
TCGA-2H-A9GI-01	Nomut	TCGA-2H-A9GI	ESCA	68	MALE	[Unknown]	Stage III		Esophagus Adenocarcinoma, NOS	G2	1999		-25097	Dead	WITH TUMOR	NA	435		Locoregional Recurrence			400				1	435	1	435	NA	NA	1	400
TCGA-2H-A9GJ-01	TP53	TCGA-2H-A9GJ	ESCA	57	MALE	[Unknown]	Stage I		Esophagus Adenocarcinoma, NOS	G2	2000		-21180	Dead	WITH TUMOR	NA	1781		Locoregional Recurrence			1261				1	1781	1	1781	NA	NA	1	1261
TCGA-2H-A9GK-01	TP53	TCGA-2H-A9GK	ESCA	43	MALE	[Unknown]	Stage III		Esophagus Adenocarcinoma, NOS	G3	2000		-16067	Dead	WITH TUMOR	NA	232		Distant Metastasis	Other, specify	Lymph node	113				1	232	1	232	NA	NA	1	113
TCGA-2H-A9GL-01	TP53	TCGA-2H-A9GL	ESCA	74	MALE	[Unknown]	Stage III		Esophagus Adenocarcinoma, NOS	G3	2000		-27115	Dead	WITH TUMOR	NA	180		Distant Metastasis			109				1	180	1	180	NA	NA	1	109
TCGA-2H-A9GM-01	TP53	TCGA-2H-A9GM	ESCA	53	MALE	[Unknown]	Stage IIB		Esophagus Adenocarcinoma, NOS	G2	2000		-19484	Dead	WITH TUMOR	NA	424		Distant Metastasis	Other, specify	peritoneum	367				1	424	1	424	NA	NA	1	367
TCGA-2H-A9GN-01	TP53	TCGA-2H-A9GN	ESCA	70	MALE	[Unknown]	Stage III		Esophagus Adenocarcinoma, NOS	G3	2000		-25664	Dead	WITH TUMOR	NA	272		Distant Metastasis	Brain		242				1	272	1	272	NA	NA	1	242
TCGA-2H-A9GO-01	TP53	TCGA-2H-A9GO	ESCA	58	MALE	[Unknown]	Stage IVA		Esophagus Adenocarcinoma, NOS	G3	2000		-21486	Dead	WITH TUMOR	NA	494		Locoregional Recurrence			362				1	494	1	494	NA	NA	1	362
TCGA-2H-A9GQ-01	TP53	TCGA-2H-A9GQ	ESCA	80	MALE	[Unknown]	Stage III		Esophagus Adenocarcinoma, NOS	G3	2001		-29497	Dead	WITH TUMOR	NA	128		Locoregional Recurrence			112				1	128	1	128	NA	NA	1	112
TCGA-2H-A9GR-01	TP53	TCGA-2H-A9GR	ESCA	80	MALE	[Unknown]	Stage IIA		Esophagus Adenocarcinoma, NOS	G2	1999		-29451	Dead	WITH TUMOR	NA	987					NA				1	987	1	987	NA	NA	1	987
TCGA-2J-AAB1-01	KRAS	TCGA-2J-AAB1	PAAD	65	MALE	WHITE	Stage IIB		Pancreas-Adenocarcinoma-Other Subtype	G3	2012		-23962	Dead	TUMOR FREE	NA	66	Pancreatic Cancer				NA	Complete Remission/Response			1	66	1	66	0	66	0	66
TCGA-2J-AAB4-01	Comut	TCGA-2J-AAB4	PAAD	48	MALE	WHITE	Stage IIB		Pancreas-Adenocarcinoma-Other Subtype	G2	2012		-17794	Alive	TUMOR FREE	729	NA					NA	Complete Remission/Response			0	729	0	729	0	729	0	729
TCGA-2J-AAB6-01	Comut	TCGA-2J-AAB6	PAAD	75	MALE	WHITE	Stage IIA		Pancreas-Adenocarcinoma Ductal Type	G2	2012		-27600	Dead	WITH TUMOR	NA	293	Pancreatic Cancer	Distant Metastasis	Liver		169	Progressive Disease			1	293	1	293	NA	NA	1	169
TCGA-2J-AAB8-01	Comut	TCGA-2J-AAB8	PAAD	71	MALE	WHITE	Stage IIB		Pancreas-Adenocarcinoma Ductal Type	G3	2012		-26028	Alive	TUMOR FREE	80	NA					NA	[Unknown]			0	80	0	80	NA	NA	0	80
TCGA-2J-AAB9-01	TP53	TCGA-2J-AAB9	PAAD	70	FEMALE	WHITE	Stage IIB		Pancreas-Adenocarcinoma Ductal Type	G1	2012		-25920	Dead	WITH TUMOR	NA	627	Pancreatic Cancer	Distant Metastasis	Liver		521	Complete Remission/Response			1	627	1	627	1	521	1	521
TCGA-2J-AABA-01	Nomut	TCGA-2J-AABA	PAAD	55	MALE	WHITE	Stage IIB		Pancreas-Adenocarcinoma Ductal Type	G2	2012		-20133	Dead	WITH TUMOR	NA	607	Pancreatic Cancer	Distant Metastasis	Other, specify	subcut nodule	160	Progressive Disease			1	607	1	607	NA	NA	1	160
TCGA-2J-AABE-01	KRAS	TCGA-2J-AABE	PAAD	73	MALE	WHITE	Stage IIA		Pancreas-Adenocarcinoma Ductal Type	G2	2012		-26943	Alive	TUMOR FREE	676	NA					NA	Complete Remission/Response			0	676	0	676	0	676	0	676
TCGA-2J-AABF-01	Comut	TCGA-2J-AABF	PAAD	73	MALE	WHITE	Stage IIB		Pancreas-Adenocarcinoma Ductal Type	G3	2012		-26936	Dead	WITH TUMOR	NA	691	Pancreatic Cancer	Distant Metastasis	Other, specify	Liver/lung	443	Progressive Disease			1	691	1	691	NA	NA	1	443
TCGA-2J-AABH-01	Comut	TCGA-2J-AABH	PAAD	61	MALE	WHITE	Stage IIA		Pancreas-Adenocarcinoma-Other Subtype	G3	2011		-22425	Alive	WITH TUMOR	1287	NA		Distant Metastasis	Other, specify	perigastric mass	1287	Complete Remission/Response			0	1287	0	1287	1	1287	1	1287
TCGA-2J-AABI-01	Comut	TCGA-2J-AABI	PAAD	55	FEMALE	WHITE	Stage IIA		Pancreas-Adenocarcinoma-Other Subtype	G3	2011		-20316	Alive	WITH TUMOR	969	NA		Distant Metastasis	Liver		728	Progressive Disease			0	969	0	969	NA	NA	1	728
TCGA-2J-AABK-01	Comut	TCGA-2J-AABK	PAAD	71	MALE	WHITE	Stage IIB		Pancreas-Adenocarcinoma Ductal Type	G2	2012		-26188	Alive	TUMOR FREE	484	NA					NA	Complete Remission/Response			0	484	0	484	0	484	0	484
TCGA-2J-AABO-01	Comut	TCGA-2J-AABO	PAAD	43	MALE	WHITE	Stage IIB		Pancreas-Adenocarcinoma Ductal Type	G2	2013		-15869	Alive	WITH TUMOR	440	NA		Distant Metastasis	Liver		439	Progressive Disease			0	440	0	440	NA	NA	1	439
TCGA-2J-AABP-01	TP53	TCGA-2J-AABP	PAAD	58	FEMALE	WHITE	Stage IIB		Pancreas-Undifferentiated Carcinoma	G4	2013		-21484	Alive	TUMOR FREE	463	NA					NA	Complete Remission/Response			0	463	0	463	0	463	0	463
TCGA-2J-AABR-01	Nomut	TCGA-2J-AABR	PAAD	60	FEMALE	WHITE	Stage IIA		Pancreas-Adenocarcinoma Ductal Type	G3	2013		-22131	Alive	WITH TUMOR	438	NA		Distant Metastasis	Liver		327	Progressive Disease			0	438	0	438	NA	NA	1	327
TCGA-2J-AABT-01	Comut	TCGA-2J-AABT	PAAD	72	FEMALE	WHITE	Stage IIB		Pancreas-Adenocarcinoma Ductal Type	G2	2012		-26379	Alive		319	NA					NA	[Unknown]			0	319	0	319	NA	NA	0	319
TCGA-2J-AABU-01	Comut	TCGA-2J-AABU	PAAD	56	MALE	WHITE	Stage IIB		Pancreas-Adenocarcinoma Ductal Type	G3	2012		-20641	Dead	WITH TUMOR	NA	277	Pancreatic Cancer	Distant Metastasis	Liver		154	Progressive Disease			1	277	1	277	NA	NA	1	154
TCGA-2J-AABV-01	Nomut	TCGA-2J-AABV	PAAD	74	MALE	WHITE	Stage IIB		Pancreas-Adenocarcinoma Ductal Type	G4	2012		-27082	Dead	WITH TUMOR	NA	652	Pancreatic Cancer	Distant Metastasis	Liver		126	Progressive Disease			1	652	1	652	NA	NA	1	126
TCGA-2L-AAQA-01	Comut	TCGA-2L-AAQA	PAAD	76	MALE	WHITE	Stage IIB		Pancreas-Adenocarcinoma Ductal Type	G2	2010		-28074	Dead	WITH TUMOR	NA	143	Pancreatic Cancer				NA	Progressive Disease			1	143	1	143	NA	NA	1	143
TCGA-2L-AAQE-01	Comut	TCGA-2L-AAQE	PAAD	56	MALE	WHITE	Stage IIB		Pancreas-Adenocarcinoma Ductal Type	G2	2011		-20618	Dead	WITH TUMOR	NA	684	Pancreatic Cancer				NA	Progressive Disease			1	684	1	684	NA	NA	1	684
TCGA-2L-AAQI-01	Comut	TCGA-2L-AAQI	PAAD	66	MALE	WHITE	Stage IIB		Pancreas-Adenocarcinoma Ductal Type	G3	2011		-24381	Dead	WITH TUMOR	NA	103	Pancreatic Cancer				NA	Progressive Disease			1	103	1	103	NA	NA	1	103
TCGA-2L-AAQJ-01	Comut	TCGA-2L-AAQJ	PAAD	49	FEMALE	WHITE	Stage III		Pancreas-Adenocarcinoma Ductal Type	G2	2010		-18103	Dead	WITH TUMOR	NA	394	Pancreatic Cancer				NA	Progressive Disease			1	394	1	394	NA	NA	1	394
TCGA-2L-AAQL-01	Comut	TCGA-2L-AAQL	PAAD	82	MALE	WHITE	Stage IIB		Pancreas-Adenocarcinoma Ductal Type	G3	2011		-30092	Dead	WITH TUMOR	NA	292	Pancreatic Cancer				NA	Progressive Disease			1	292	1	292	NA	NA	1	292
TCGA-2L-AAQM-01	Nomut	TCGA-2L-AAQM	PAAD	52	MALE	WHITE	Stage IIB		Pancreas-Adenocarcinoma-Other Subtype	G1	2010		-19315	Alive	TUMOR FREE	1383	NA					NA	Stable Disease			0	1383	0	1383	NA	NA	0	1383
TCGA-2V-A95S-01	Nomut	TCGA-2V-A95S	LIHC	NA	MALE	ASIAN	Stage II		Hepatocellular Carcinoma	G3	NA		NA	Alive	WITH TUMOR	NA	NA					NA			R0	0	NA	0	NA	0	NA	0	NA
TCGA-2Y-A9GS-01	TP53	TCGA-2Y-A9GS	LIHC	58	MALE	WHITE	[Discrepancy]		Hepatocellular Carcinoma	G2	2006		-21318	Dead	WITH TUMOR	NA	724		Extrahepatic Recurrence	Lung		102			R0	1	724	1	724	1	102	1	102
TCGA-2Y-A9GT-01	Nomut	TCGA-2Y-A9GT	LIHC	51	MALE	WHITE	Stage I		Hepatocellular Carcinoma	G2	2006		-18768	Dead	WITH TUMOR	NA	1624		Locoregional Recurrence	Liver		1083			R0	1	1624	1	1624	1	1083	1	1083
TCGA-2Y-A9GU-01	Nomut	TCGA-2Y-A9GU	LIHC	55	FEMALE	WHITE	Stage I		Hepatocellular Carcinoma	G2	2009		-20187	Alive	TUMOR FREE	1939	NA					NA			R0	0	1939	0	1939	0	1939	0	1939
TCGA-2Y-A9GV-01	Nomut	TCGA-2Y-A9GV	LIHC	54	FEMALE	WHITE	Stage I		Hepatocellular Carcinoma	G1	2007		-20011	Dead	WITH TUMOR	NA	2532		New Primary Tumor	Other, specify	Renal met from prior lung primary	1745			R0	1	2532	1	2532	0	2532	1	1745
TCGA-2Y-A9GW-01	Nomut	TCGA-2Y-A9GW	LIHC	64	MALE	WHITE	Stage I		Hepatocellular Carcinoma	G2	2007		-23587	Dead	WITH TUMOR	NA	1271		Locoregional Recurrence	Liver		1229			R0	1	1271	1	1271	1	1229	1	1229
TCGA-2Y-A9GX-01	Nomut	TCGA-2Y-A9GX	LIHC	68	MALE	WHITE	Stage I		Hepatocellular Carcinoma	G2	2007		-24963	Alive	WITH TUMOR	2442	NA		Locoregional Recurrence	Liver		2133			R1	0	2442	0	2442	NA	NA	1	2133
TCGA-2Y-A9GY-01	TP53	TCGA-2Y-A9GY	LIHC	64	FEMALE	WHITE	Stage II		Hepatocellular Carcinoma	G3	2007		-23435	Dead	WITH TUMOR	NA	757		Extrahepatic Recurrence	Lung		637			R0	1	757	1	757	1	637	1	637
TCGA-2Y-A9GZ-01	Nomut	TCGA-2Y-A9GZ	LIHC	82	FEMALE	WHITE	Stage II		Hepatocellular Carcinoma	G2	2007		-30082	Dead	WITH TUMOR	NA	848		Locoregional Recurrence	Liver		719			R0	1	848	1	848	1	719	1	719
TCGA-2Y-A9H0-01	Nomut	TCGA-2Y-A9H0	LIHC	49	MALE	WHITE	Stage IIIA		Hepatocellular Carcinoma	G1	2004		-18109	Alive	TUMOR FREE	3675	NA					NA			R0	0	3675	0	3675	0	3675	0	3675
TCGA-2Y-A9H1-01	Nomut	TCGA-2Y-A9H1	LIHC	58	MALE	WHITE	Stage I		Hepatocellular Carcinoma	G2	2010		-21222	Dead	WITH TUMOR	NA	1229		Locoregional Recurrence	Liver		321			R0	1	1229	1	1229	1	321	1	321
TCGA-2Y-A9H2-01	Nomut	TCGA-2Y-A9H2	LIHC	64	FEMALE	WHITE	Stage I		Hepatocellular Carcinoma	G3	2010		-23653	Alive	TUMOR FREE	1731	NA					NA			R0	0	1731	0	1731	0	1731	0	1731
TCGA-2Y-A9H3-01	Nomut	TCGA-2Y-A9H3	LIHC	45	MALE	WHITE	Stage II		Hepatocellular Carcinoma	G1	2010		-16443	Alive	TUMOR FREE	1516	NA		Locoregional Recurrence	Liver		22			R0	0	1516	0	1516	1	22	1	22
TCGA-2Y-A9H4-01	TP53	TCGA-2Y-A9H4	LIHC	68	MALE	BLACK OR AFRICAN AMERICAN	Stage I		Hepatocellular Carcinoma	G2	2010		-25096	Alive	TUMOR FREE	1452	NA					NA			R0	0	1452	0	1452	0	1452	0	1452
TCGA-2Y-A9H5-01	Nomut	TCGA-2Y-A9H5	LIHC	59	FEMALE	WHITE	Stage I		Hepatocellular Carcinoma	G3	2010		-21818	Dead	WITH TUMOR	NA	555		Locoregional Recurrence	Liver		258			R0	1	555	1	555	1	258	1	258
TCGA-2Y-A9H6-01	Nomut	TCGA-2Y-A9H6	LIHC	68	FEMALE	WHITE	Stage I		Hepatocellular Carcinoma	G2	2011		-24982	Alive		357	NA					NA			R0	0	357	0	357	0	357	0	357
TCGA-2Y-A9H7-01	KRAS	TCGA-2Y-A9H7	LIHC	81	FEMALE	WHITE	Stage I		Hepatocellular Carcinoma	G2	2011		-29752	Alive	WITH TUMOR	1168	NA		Locoregional Recurrence	Liver		1117			R0	0	1168	0	1168	1	1117	1	1117
TCGA-2Y-A9H8-01	TP53	TCGA-2Y-A9H8	LIHC	85	FEMALE	WHITE	[Discrepancy]		Hepatocellular Carcinoma	G2	2011		-31322	Dead	WITH TUMOR	NA	633		Extrahepatic Recurrence	Other, specify	Kidney	398			R0	1	633	1	633	1	398	1	398
TCGA-2Y-A9H9-01	Nomut	TCGA-2Y-A9H9	LIHC	70	MALE	WHITE	Stage I		Hepatocellular Carcinoma	G2	2011		-25670	Alive	WITH TUMOR	697	NA		Locoregional Recurrence	Liver		59			R0	0	697	0	697	1	59	1	59
TCGA-2Y-A9HA-01	TP53	TCGA-2Y-A9HA	LIHC	70	MALE	WHITE	Stage II		Hepatocellular Carcinoma	G2	2012		-25892	Dead	WITH TUMOR	NA	36					NA			R0	1	36	1	36	NA	NA	1	36
TCGA-2Y-A9HB-01	Nomut	TCGA-2Y-A9HB	LIHC	66	MALE	[Not Evaluated]	Stage I		Hepatocellular Carcinoma	G2	2012		-24359	Alive	TUMOR FREE	260	NA					NA			R0	0	260	0	260	0	260	0	260
TCGA-3A-A9I5-01	Nomut	TCGA-3A-A9I5	PAAD	57	MALE	WHITE	[Discrepancy]		Pancreas-Adenocarcinoma Ductal Type	G1	2009		-21175	Alive	TUMOR FREE	1794	NA					NA	Complete Remission/Response			0	1794	0	1794	0	1794	0	1794
TCGA-3A-A9I7-01	KRAS	TCGA-3A-A9I7	PAAD	45	MALE	BLACK OR AFRICAN AMERICAN	Stage IIB		Pancreas-Adenocarcinoma Ductal Type	G2	2010		-16766	Alive	WITH TUMOR	1323	NA		Locoregional Recurrence	Peritoneal Surfaces		1309	[Unknown]			0	1323	0	1323	NA	NA	1	1309
TCGA-3A-A9I9-01	Comut	TCGA-3A-A9I9	PAAD	67	MALE	WHITE	Stage IIA		Pancreas-Adenocarcinoma Ductal Type	G2	2011		-24731	Dead	WITH TUMOR	NA	634	Pancreatic Cancer	Locoregional Recurrence	Liver		513	Stable Disease			1	634	1	634	NA	NA	1	513
TCGA-3A-A9IB-01	Comut	TCGA-3A-A9IB	PAAD	69	FEMALE	WHITE	Stage IIB		Pancreas-Adenocarcinoma Ductal Type	G3	2011		-25312	Dead		NA	224					NA	[Unknown]			1	224	NA	224	NA	NA	0	224
TCGA-3A-A9IC-01	Comut	TCGA-3A-A9IC	PAAD	61	FEMALE	WHITE	Stage IIB		Pancreas-Adenocarcinoma Ductal Type	G2	2011		-22400	Dead	WITH TUMOR	NA	738	Pancreatic Cancer				NA	Stable Disease			1	738	1	738	NA	NA	1	738
TCGA-3A-A9IH-01	Comut	TCGA-3A-A9IH	PAAD	66	FEMALE	WHITE	Stage IA		Pancreas-Adenocarcinoma Ductal Type	G2	2012		-24174	Alive	WITH TUMOR	1021	NA		Distant Metastasis	Lung		763	Stable Disease			0	1021	0	1021	NA	NA	1	763
TCGA-3A-A9IJ-01	Nomut	TCGA-3A-A9IJ	PAAD	65	MALE	WHITE	Stage IB		Pancreas-Adenocarcinoma-Other Subtype	G1	2009		-23791	Alive	TUMOR FREE	1854	NA					NA	Complete Remission/Response			0	1854	0	1854	0	1854	0	1854
TCGA-3A-A9IL-01	Nomut	TCGA-3A-A9IL	PAAD	39	FEMALE	WHITE	Stage I		Pancreas-Adenocarcinoma-Other Subtype	G1	2007		-14599	Alive	TUMOR FREE	2741	NA					NA	[Unknown]			0	2741	0	2741	NA	NA	0	2741
TCGA-3A-A9IN-01	Nomut	TCGA-3A-A9IN	PAAD	62	FEMALE	WHITE	Stage IB		Pancreas-Adenocarcinoma-Other Subtype	G2	2008		-22799	Alive	TUMOR FREE	2084	NA					NA	Complete Remission/Response			0	2084	0	2084	0	2084	0	2084
TCGA-3A-A9IO-01	Nomut	TCGA-3A-A9IO	PAAD	55	MALE	WHITE			Pancreas-Adenocarcinoma-Other Subtype	G1	2009		-20451	Alive	TUMOR FREE	1942	NA					NA	[Unknown]			0	1942	0	1942	NA	NA	0	1942
TCGA-3A-A9IR-01	Nomut	TCGA-3A-A9IR	PAAD	64	FEMALE	WHITE	Stage IB		Pancreas-Adenocarcinoma-Other Subtype	G1	2010		-23406	Alive	TUMOR FREE	1542	NA					NA	Complete Remission/Response			0	1542	0	1542	0	1542	0	1542
TCGA-3A-A9IS-01	Nomut	TCGA-3A-A9IS	PAAD	67	MALE	WHITE	Stage IB		Pancreas-Adenocarcinoma-Other Subtype	G1	2010		-24621	Alive	TUMOR FREE	998	NA					NA	Complete Remission/Response			0	998	0	998	0	998	0	998
TCGA-3A-A9IU-01	KRAS	TCGA-3A-A9IU	PAAD	65	MALE	WHITE	Stage IIB		Pancreas-Adenocarcinoma Ductal Type	G3	2011		-23998	Dead	WITH TUMOR	NA	458	Pancreatic Cancer	Distant Metastasis	Liver		371	[Unknown]			1	458	1	458	NA	NA	1	371
TCGA-3A-A9IV-01	Nomut	TCGA-3A-A9IV	PAAD	59	FEMALE	WHITE	Stage IB		Pancreas-Adenocarcinoma-Other Subtype	G1	2011		-21732	Alive	TUMOR FREE	1103	NA					NA	Complete Remission/Response			0	1103	0	1103	0	1103	0	1103
TCGA-3A-A9IX-01	TP53	TCGA-3A-A9IX	PAAD	40	MALE	WHITE	Stage IA		Pancreas-Adenocarcinoma Ductal Type	G2	2012		-14729	Alive	TUMOR FREE	1037	NA					NA	Complete Remission/Response			0	1037	0	1037	0	1037	0	1037
TCGA-3A-A9IZ-01	Comut	TCGA-3A-A9IZ	PAAD	47	MALE	WHITE	Stage IIB		Pancreas-Adenocarcinoma Ductal Type	G2	2012		-17294	Dead	WITH TUMOR	NA	308	Pancreatic Cancer	Locoregional Recurrence	Tumor Bed		109	Progressive Disease			1	308	1	308	NA	NA	1	109
TCGA-3A-A9J0-01	TP53	TCGA-3A-A9J0	PAAD	75	MALE	WHITE	Stage IIB		Pancreas-Adenocarcinoma Ductal Type	G2	2012		-27453	Alive	WITH TUMOR	743	NA		Distant Metastasis	Lung		363	Progressive Disease			0	743	0	743	NA	NA	1	363
TCGA-3E-AAAY-01	TP53	TCGA-3E-AAAY	PAAD	67	MALE	WHITE	Stage IIB		Pancreas-Adenocarcinoma Ductal Type	G3	2008		-24760	Alive	[Discrepancy]	2285	NA		Distant Metastasis	Lung		987	Complete Remission/Response			0	2285	0	2285	1	987	1	987
TCGA-3E-AAAZ-01	KRAS	TCGA-3E-AAAZ	PAAD	71	MALE	WHITE	Stage IIA		Pancreas-Adenocarcinoma Ductal Type	G2	2008		-26234	Dead	WITH TUMOR	NA	2182	Other, specify	New Primary Tumor	Lung		1600	[Unknown]			1	2182	0	2182	NA	NA	1	1600
TCGA-3K-AAZ8-01	Nomut	TCGA-3K-AAZ8	LIHC	65	MALE	BLACK OR AFRICAN AMERICAN	Stage IIIB		Hepatocellular Carcinoma	G1	2013		-24046	Alive	WITH TUMOR	396	NA		Locoregional Recurrence	Liver		151			RX	0	396	0	396	NA	NA	1	151
TCGA-3L-AA1B-01	Nomut	TCGA-3L-AA1B	COAD	61	FEMALE	BLACK OR AFRICAN AMERICAN	Stage I		Colon Adenocarcinoma		2013		-22379	Alive	TUMOR FREE	475	NA					NA	Complete Remission/Response			0	475	0	475	0	475	0	475
TCGA-3M-AB46-01	Comut	TCGA-3M-AB46	STAD	70	MALE	WHITE	Stage IB		Stomach, Adenocarcinoma, Not Otherwise Specified (NOS)	G2	2009		NA	Alive	TUMOR FREE	1765	NA					NA	Complete Remission/Response			0	1765	0	1765	0	1765	0	1765
TCGA-3M-AB47-01	Nomut	TCGA-3M-AB47	STAD	51	MALE	WHITE	Stage IIIB		Stomach, Adenocarcinoma, Not Otherwise Specified (NOS)	G3	2008		NA	Dead	WITH TUMOR	NA	NA	Stomach Cancer	Locoregional Recurrence			395	Stable Disease			1	NA	1	NA	NA	NA	1	395
TCGA-3X-AAV9-01	Nomut	TCGA-3X-AAV9	CHOL	72	MALE	ASIAN	Stage I		Cholangiocarcinoma; intrahepatic	G2	2010		-26349	Dead	WITH TUMOR	NA	339		Locoregional Recurrence	Liver		216			R0	1	339	1	339	1	216	1	216
TCGA-3X-AAVA-01	Nomut	TCGA-3X-AAVA	CHOL	50	FEMALE	WHITE	Stage II		Cholangiocarcinoma; intrahepatic	G2	2012		-18303	Dead	WITH TUMOR	NA	445		Extrahepatic Recurrence	Bone		264			R0	1	445	1	445	1	264	1	264
TCGA-3X-AAVB-01	Comut	TCGA-3X-AAVB	CHOL	70	FEMALE	WHITE	Stage IVB		Cholangiocarcinoma; distal	G1	2012		-25819	Alive		402	NA					NA			R0	0	402	0	402	NA	NA	0	402
TCGA-3X-AAVC-01	TP53	TCGA-3X-AAVC	CHOL	72	FEMALE	WHITE	Stage I		Cholangiocarcinoma; hilar/perihilar	G3	2012		-26493	Alive	TUMOR FREE	709	NA					NA			R0	0	709	0	709	0	709	0	709
TCGA-3X-AAVE-01	Nomut	TCGA-3X-AAVE	CHOL	60	MALE	ASIAN	Stage II		Cholangiocarcinoma; intrahepatic	G2	2013		-21943	Alive	TUMOR FREE	650	NA					NA			R0	0	650	0	650	0	650	0	650
TCGA-4G-AAZO-01	Nomut	TCGA-4G-AAZO	CHOL	71	FEMALE	WHITE	Stage II		Cholangiocarcinoma; intrahepatic	G2	2012		-25989	Alive	WITH TUMOR	1177	NA		Intrahepatic Recurrence	Liver		424			R1	0	1177	0	1177	NA	NA	1	424
TCGA-4G-AAZT-01	Nomut	TCGA-4G-AAZT	CHOL	62	MALE	WHITE	Stage I		Cholangiocarcinoma; intrahepatic	G2	2013		-22777	Alive	TUMOR FREE	420	NA					NA			R0	0	420	0	420	0	420	0	420
TCGA-4N-A93T-01	Comut	TCGA-4N-A93T	COAD	67	MALE	BLACK OR AFRICAN AMERICAN	Stage IIIB		Colon Adenocarcinoma		2013		-24523	Alive	WITH TUMOR	146	NA					NA	Stable Disease			0	146	0	146	NA	NA	0	146
TCGA-4R-AA8I-01	TP53	TCGA-4R-AA8I	LIHC	66	MALE	WHITE	Stage II		Hepatocellular Carcinoma	G2	2013		-24279	Dead	WITH TUMOR	NA	262		Locoregional Recurrence	Liver		158			R0	1	262	1	262	1	158	1	158
TCGA-4T-AA8H-01	KRAS	TCGA-4T-AA8H	COAD	42	FEMALE	BLACK OR AFRICAN AMERICAN	Stage IIA		Colon Mucinous Adenocarcinoma		2013		-15494	Alive	TUMOR FREE	385	NA					NA	Complete Remission/Response			0	385	0	385	0	385	0	385
TCGA-5C-A9VG-01	Nomut	TCGA-5C-A9VG	LIHC	58	MALE	WHITE	Stage II		Hepatocellular Carcinoma	G2	2013		-21273	Alive	TUMOR FREE	328	NA					NA			R0	0	328	0	328	0	328	0	328
TCGA-5C-A9VH-01	Nomut	TCGA-5C-A9VH	LIHC	70	MALE	WHITE	Stage I		Hepatocellular Carcinoma	G2	2013		-25608	Alive	TUMOR FREE	322	NA					NA			R0	0	322	0	322	0	322	0	322
TCGA-5C-AAPD-01	TP53	TCGA-5C-AAPD	LIHC	61	MALE	ASIAN	Stage II		Hepatocholangiocarcinoma (Mixed)	G1	2013		-22552	Alive	TUMOR FREE	20	NA					NA			R0	0	20	0	20	0	20	0	20
TCGA-5M-AAT4-01	Comut	TCGA-5M-AAT4	COAD	74	MALE	BLACK OR AFRICAN AMERICAN	Stage IV		Colon Adenocarcinoma		2009		-27095	Dead	WITH TUMOR	NA	49					NA	Progressive Disease			1	49	1	49	NA	NA	1	49
TCGA-5M-AAT6-01	KRAS	TCGA-5M-AAT6	COAD	40	FEMALE	BLACK OR AFRICAN AMERICAN	Stage IV		Colon Adenocarcinoma		2009		-14852	Dead	WITH TUMOR	NA	290					219	Progressive Disease			1	290	1	290	NA	NA	1	219
TCGA-5M-AATE-01	Comut	TCGA-5M-AATE	COAD	76	MALE	BLACK OR AFRICAN AMERICAN	Stage IIA		Colon Adenocarcinoma		2011		-27870	Alive	WITH TUMOR	1200	NA					810	Progressive Disease			0	1200	0	1200	NA	NA	1	810
TCGA-5R-AA1C-01	Nomut	TCGA-5R-AA1C	LIHC	57	MALE	WHITE	Stage II		Hepatocellular Carcinoma	G2	2013		-21073	Alive	TUMOR FREE	520	NA					NA			R0	0	520	0	520	0	520	0	520
TCGA-5R-AA1D-01	Nomut	TCGA-5R-AA1D	LIHC	17	FEMALE	WHITE	Stage IIIA		Hepatocellular Carcinoma	G3	2013		-6545	Alive	TUMOR FREE	449	NA					NA			R0	0	449	0	449	0	449	0	449
TCGA-5R-AAAM-01	Nomut	TCGA-5R-AAAM	LIHC	65	FEMALE	WHITE	Stage II		Hepatocellular Carcinoma	G2	2013		-24020	Dead	TUMOR FREE	NA	46					NA			R0	1	46	0	46	0	46	0	46
TCGA-A6-2674-01	Comut	TCGA-A6-2674	COAD	71	MALE	WHITE	Stage IV		Colon Mucinous Adenocarcinoma		2009		-26292	Alive	TUMOR FREE	1331	NA					735	Complete Remission/Response			0	1331	0	1331	NA	NA	1	735
TCGA-A6-2675-01	TP53	TCGA-A6-2675	COAD	78	MALE	WHITE	Stage IIA		Colon Adenocarcinoma		2009		-28813	Alive	TUMOR FREE	1321	NA					NA	Complete Remission/Response			0	1321	0	1321	0	1321	0	1321
TCGA-A6-2677-01	Nomut	TCGA-A6-2677	COAD	68	FEMALE	WHITE	Stage IIIC		Colon Adenocarcinoma		2009		-25143	Dead	TUMOR FREE	NA	740					NA				1	740	0	740	NA	NA	0	740
TCGA-A6-2684-01	Comut	TCGA-A6-2684	COAD	75	FEMALE	WHITE	Stage I		Colon Adenocarcinoma		2009		-27708	Alive	TUMOR FREE	1127	NA		Locoregional Disease			976				0	1127	0	1127	NA	NA	1	976
TCGA-A6-2685-01	Comut	TCGA-A6-2685	COAD	48	FEMALE	BLACK OR AFRICAN AMERICAN	Stage IIA		Colon Adenocarcinoma		2009		-17757	Alive	TUMOR FREE	1133	NA		Locoregional Disease			948				0	1133	0	1133	NA	NA	1	948
TCGA-A6-2686-01	Nomut	TCGA-A6-2686	COAD	81	FEMALE	WHITE	Stage IIA		Colon Adenocarcinoma		2009		-29623	Dead	TUMOR FREE	NA	1126					NA	Complete Remission/Response			1	1126	0	1126	0	1126	0	1126
TCGA-A6-3809-01	Nomut	TCGA-A6-3809	COAD	71	FEMALE	WHITE	Stage IIB		Colon Mucinous Adenocarcinoma		2009		-26274	Alive	TUMOR FREE	996	NA					NA				0	996	0	996	NA	NA	0	996
TCGA-A6-3810-01	TP53	TCGA-A6-3810	COAD	62	MALE	WHITE	Stage IIA		Colon Adenocarcinoma		2009		-22999	Alive	TUMOR FREE	1111	NA					NA	Complete Remission/Response			0	1111	0	1111	0	1111	0	1111
TCGA-A6-4105-01	Comut	TCGA-A6-4105	COAD	79	MALE	WHITE	Stage IIA		Colon Adenocarcinoma		2010		-29097	Dead	TUMOR FREE	NA	442					364				1	442	0	442	NA	NA	1	364
TCGA-A6-5656-01	TP53	TCGA-A6-5656	COAD	74	MALE	WHITE	Stage I		Colon Adenocarcinoma		2010		-27184	Alive	TUMOR FREE	1001	NA					NA	Complete Remission/Response			0	1001	0	1001	0	1001	0	1001
TCGA-A6-5657-01	KRAS	TCGA-A6-5657	COAD	65	MALE	BLACK OR AFRICAN AMERICAN	Stage IIIB		Colon Adenocarcinoma		2010		-23920	Alive	TUMOR FREE	962	NA					NA	Complete Remission/Response			0	962	0	962	0	962	0	962
TCGA-A6-5659-01	Comut	TCGA-A6-5659	COAD	82	MALE	WHITE	Stage I		Colon Adenocarcinoma		2010		-30028	Alive	TUMOR FREE	926	NA					NA	Complete Remission/Response			0	926	0	926	0	926	0	926
TCGA-A6-5660-01	TP53	TCGA-A6-5660	COAD	73	MALE	BLACK OR AFRICAN AMERICAN	Stage IIIC		Colon Adenocarcinoma		2010		-26803	Alive	TUMOR FREE	888	NA					NA	Complete Remission/Response			0	888	0	888	0	888	0	888
TCGA-A6-5661-01	Nomut	TCGA-A6-5661	COAD	80	FEMALE	BLACK OR AFRICAN AMERICAN	Stage IIA		Colon Adenocarcinoma		2010		-29446	Alive	TUMOR FREE	1020	NA					NA	Complete Remission/Response			0	1020	0	1020	0	1020	0	1020
TCGA-A6-5662-01	Comut	TCGA-A6-5662	COAD	46	MALE	WHITE	Stage IVA		Colon Adenocarcinoma		2010		-16873	Alive	WITH TUMOR	718	NA					495				0	718	0	718	NA	NA	1	495
TCGA-A6-5664-01	KRAS	TCGA-A6-5664	COAD	80	MALE	BLACK OR AFRICAN AMERICAN	Stage IIIC		Colon Adenocarcinoma		2010		-29426	Alive	WITH TUMOR	672	NA					183				0	672	0	672	NA	NA	1	183
TCGA-A6-5665-01	Nomut	TCGA-A6-5665	COAD	84	FEMALE	WHITE	Stage IIA		Colon Adenocarcinoma		2010		-30915	Alive	TUMOR FREE	671	NA					529				0	671	0	671	NA	NA	1	529
TCGA-A6-5666-01	KRAS	TCGA-A6-5666	COAD	78	MALE	WHITE	Stage IIC		Colon Adenocarcinoma		2010		-28514	Alive	WITH TUMOR	995	NA					509	Complete Remission/Response			0	995	0	995	1	509	1	509
TCGA-A6-5667-01	TP53	TCGA-A6-5667	COAD	40	FEMALE	WHITE	Stage IIIB		Colon Adenocarcinoma		2010		-14756	Alive	TUMOR FREE	887	NA					NA	Complete Remission/Response			0	887	0	887	0	887	0	887
TCGA-A6-6137-01	TP53	TCGA-A6-6137	COAD	55	MALE	WHITE	Stage IIIB		Colon Adenocarcinoma		2010		-20095	Alive	TUMOR FREE	824	NA					NA	Complete Remission/Response			0	824	0	824	0	824	0	824
TCGA-A6-6138-01	Comut	TCGA-A6-6138	COAD	61	MALE	WHITE	Stage I		Colon Adenocarcinoma		2010		-22523	Alive	TUMOR FREE	685	NA					NA				0	685	0	685	NA	NA	0	685
TCGA-A6-6142-01	TP53	TCGA-A6-6142	COAD	56	FEMALE	WHITE	Stage IVA		Colon Adenocarcinoma		2011		-20485	Alive	WITH TUMOR	763	NA					654	Complete Remission/Response			0	763	0	763	NA	NA	1	654
TCGA-A6-6648-01	Nomut	TCGA-A6-6648	COAD	56	MALE	WHITE	Stage IVA		Colon Adenocarcinoma		2010		-20641	Alive	WITH TUMOR	766	NA					686				0	766	0	766	NA	NA	1	686
TCGA-A6-6649-01	TP53	TCGA-A6-6649	COAD	66	MALE	WHITE	Stage IIIB		Colon Adenocarcinoma		2010		-24237	Alive	TUMOR FREE	735	NA					NA	Complete Remission/Response			0	735	0	735	0	735	0	735
TCGA-A6-6651-01	TP53	TCGA-A6-6651	COAD	55	FEMALE	WHITE	Stage IIIB		Colon Adenocarcinoma		2010		-20110	Alive	TUMOR FREE	662	NA					NA				0	662	0	662	NA	NA	0	662
TCGA-A6-6652-01	TP53	TCGA-A6-6652	COAD	59	MALE	BLACK OR AFRICAN AMERICAN	Stage IVA		Colon Adenocarcinoma		2011		-21638	Alive	WITH TUMOR	751	NA					NA				0	751	0	751	NA	NA	0	751
TCGA-A6-6653-01	KRAS	TCGA-A6-6653	COAD	82	MALE	WHITE	Stage I		Colon Adenocarcinoma		2011		-29996	Alive	TUMOR FREE	742	NA					NA	Complete Remission/Response			0	742	0	742	0	742	0	742
TCGA-A6-6654-01	Comut	TCGA-A6-6654	COAD	65	FEMALE	WHITE	Stage IIIB		Colon Adenocarcinoma		2011		-23953	Alive	TUMOR FREE	726	NA					NA	Complete Remission/Response			0	726	0	726	0	726	0	726
TCGA-A6-6780-01	Nomut	TCGA-A6-6780	COAD	74	MALE	WHITE	Stage IIA		Colon Mucinous Adenocarcinoma		2011		-27250	Alive	TUMOR FREE	612	NA					NA	Complete Remission/Response			0	612	0	612	0	612	0	612
TCGA-A6-6781-01	Nomut	TCGA-A6-6781	COAD	43	MALE	WHITE	Stage IIIC		Colon Mucinous Adenocarcinoma		2011		-15842	Alive	TUMOR FREE	598	NA					NA	Complete Remission/Response			0	598	0	598	0	598	0	598
TCGA-A6-6782-01	TP53	TCGA-A6-6782	COAD	82	MALE	WHITE	Stage IIB		Colon Adenocarcinoma		2011		-30012	Alive	TUMOR FREE	617	NA					NA	Complete Remission/Response			0	617	0	617	0	617	0	617
TCGA-A6-A565-01	Nomut	TCGA-A6-A565	COAD	34	FEMALE	BLACK OR AFRICAN AMERICAN	Stage IIIC		Colon Mucinous Adenocarcinoma		2008		-12526	Dead	WITH TUMOR	NA	494					301	Progressive Disease			1	494	1	494	NA	NA	1	301
TCGA-A6-A566-01	KRAS	TCGA-A6-A566	COAD	55	FEMALE	BLACK OR AFRICAN AMERICAN	Stage IIIB		Colon Mucinous Adenocarcinoma		2007		-20181	Dead	WITH TUMOR	NA	758					257	Progressive Disease			1	758	1	758	NA	NA	1	257
TCGA-A6-A567-01	Comut	TCGA-A6-A567	COAD	56	MALE	BLACK OR AFRICAN AMERICAN	Stage IV		Colon Adenocarcinoma		2007		-20493	Dead	WITH TUMOR	NA	1881		Metastatic			612	[Unknown]			1	1881	1	1881	NA	NA	1	612
TCGA-A6-A56B-01	TP53	TCGA-A6-A56B	COAD	57	MALE	BLACK OR AFRICAN AMERICAN	Stage IIIB		Colon Adenocarcinoma		2008		-20903	Dead	TUMOR FREE	NA	1711					1678	Complete Remission/Response			1	1711	0	1711	1	1678	1	1678
TCGA-AA-3489-01	Nomut	TCGA-AA-3489	COAD	75	MALE		Stage II		Colon Adenocarcinoma		2002		-27606	Dead	WITH TUMOR	NA	214					NA	[Unknown]			1	214	1	214	NA	NA	1	214
TCGA-AA-3492-01	TP53	TCGA-AA-3492	COAD	90	FEMALE		Stage II		Colon Adenocarcinoma		2002		-32871	Dead	TUMOR FREE	NA	92					NA	[Unknown]			1	92	0	92	NA	NA	0	92
TCGA-AA-3496-01	Nomut	TCGA-AA-3496	COAD	83	FEMALE		Stage II		Colon Adenocarcinoma		2002		-30438	Alive	WITH TUMOR	31	NA					NA				0	31	0	31	NA	NA	0	31
TCGA-AA-3502-01	KRAS	TCGA-AA-3502	COAD	73	MALE		Stage I		Colon Adenocarcinoma		2003		-26724	Alive	WITH TUMOR	1065	NA					NA	Complete Remission/Response			0	1065	0	1065	0	1065	0	1065
TCGA-AA-3506-01	KRAS	TCGA-AA-3506	COAD	77	MALE		Stage I		Colon Adenocarcinoma		2004		-28275	Alive	WITH TUMOR	1765	NA					NA	[Unknown]			0	1765	0	1765	NA	NA	0	1765
TCGA-AA-3511-01	Comut	TCGA-AA-3511	COAD	64	MALE		Stage II		Colon Adenocarcinoma		2005		-23407	Alive	TUMOR FREE	212	NA					59	Complete Remission/Response			0	212	0	212	1	59	1	59
TCGA-AA-3655-01	Comut	TCGA-AA-3655	COAD	68	MALE		Stage II		Colon Adenocarcinoma		2005		-24896	Alive	TUMOR FREE	1856	NA					NA	Complete Remission/Response			0	1856	0	1856	0	1856	0	1856
TCGA-AA-3660-01	Comut	TCGA-AA-3660	COAD	51	FEMALE		Stage II		Colon Adenocarcinoma		2005		-18932	Alive	TUMOR FREE	2375	NA					NA	Complete Remission/Response			0	2375	0	2375	0	2375	0	2375
TCGA-AA-3662-01	TP53	TCGA-AA-3662	COAD	80	FEMALE		Stage IV		Colon Adenocarcinoma		2005		-29554	Alive	WITH TUMOR	184	NA					NA	Partial Remission/Response			0	184	0	184	NA	NA	0	184
TCGA-AA-3663-01	KRAS	TCGA-AA-3663	COAD	42	MALE		Stage II		Colon Adenocarcinoma		2005		-15675	Alive	TUMOR FREE	212	NA					NA	Complete Remission/Response			0	212	0	212	0	212	0	212
TCGA-AA-3697-01	Nomut	TCGA-AA-3697	COAD	77	MALE		Stage II		Colon Adenocarcinoma		2003		-28367	Alive	WITH TUMOR	2587	NA					NA	[Unknown]			0	2587	0	2587	NA	NA	0	2587
TCGA-AA-3712-01	TP53	TCGA-AA-3712	COAD	65	MALE		Stage III		Colon Adenocarcinoma		2004		-23831	Alive	WITH TUMOR	0	NA					NA				0	0	0	0	NA	NA	0	0
TCGA-AA-3713-01	Nomut	TCGA-AA-3713	COAD	68	MALE		Stage IV		Colon Adenocarcinoma		2005		-24927	Alive	TUMOR FREE	579	NA					NA	Partial Remission/Response			0	579	0	579	NA	NA	0	579
TCGA-AA-A01P-01	Nomut	TCGA-AA-A01P	COAD	80	FEMALE		Stage III		Colon Adenocarcinoma		2003		-29554	Dead	WITH TUMOR	NA	1158					762	[Unknown]			1	1158	1	1158	NA	NA	1	762
TCGA-AD-5900-01	Nomut	TCGA-AD-5900	COAD	67	MALE	WHITE	Stage I		Colon Mucinous Adenocarcinoma		2010		-24776	Alive	TUMOR FREE	370	NA					NA	Complete Remission/Response			0	370	0	370	0	370	0	370
TCGA-AD-6548-01	Comut	TCGA-AD-6548	COAD	81	FEMALE	WHITE	Stage I		Colon Adenocarcinoma		2011		-29758	Alive	TUMOR FREE	650	NA					NA	Complete Remission/Response			0	650	0	650	0	650	0	650
TCGA-AD-6888-01	TP53	TCGA-AD-6888	COAD	73	MALE	WHITE	Stage IIIB		Colon Adenocarcinoma		2010		-26816	Dead	WITH TUMOR	NA	472					343	Complete Remission/Response			1	472	1	472	1	343	1	343
TCGA-AD-6889-01	Nomut	TCGA-AD-6889	COAD	76	MALE	ASIAN	Stage IIA		Colon Adenocarcinoma		2005		NA	Dead	TUMOR FREE	NA	2532					1516	Complete Remission/Response			1	2532	0	2532	1	1516	1	1516
TCGA-AD-6890-01	Nomut	TCGA-AD-6890	COAD	65	MALE	WHITE			Colon Adenocarcinoma		2010		-23769	Alive	TUMOR FREE	746	NA					NA	Complete Remission/Response			0	746	0	746	0	746	0	746
TCGA-AD-6895-01	KRAS	TCGA-AD-6895	COAD	84	MALE	WHITE	Stage IIIB		Colon Adenocarcinoma		2011		-30879	Alive	TUMOR FREE	763	NA					NA	Complete Remission/Response			0	763	0	763	0	763	0	763
TCGA-AD-6899-01	TP53	TCGA-AD-6899	COAD	84	MALE	WHITE	Stage IIIC		Colon Mucinous Adenocarcinoma		2011		-30693	Dead	TUMOR FREE	NA	176					NA	Complete Remission/Response			1	176	0	176	0	176	0	176
TCGA-AD-6901-01	Comut	TCGA-AD-6901	COAD	78	MALE	WHITE			Colon Adenocarcinoma		2011		-28579	Dead	WITH TUMOR	NA	682		Metastatic			468	Complete Remission/Response			1	682	1	682	1	468	1	468
TCGA-AD-6963-01	TP53	TCGA-AD-6963	COAD	58	MALE	WHITE			Colon Adenocarcinoma		2011		-21294	Alive	TUMOR FREE	834	NA					NA	Complete Remission/Response			0	834	0	834	0	834	0	834
TCGA-AD-6964-01	KRAS	TCGA-AD-6964	COAD	58	MALE	WHITE			Colon Adenocarcinoma		2011		-21457	Dead	WITH TUMOR	NA	331		Metastatic			325	Progressive Disease			1	331	1	331	NA	NA	1	325
TCGA-AD-6965-01	Comut	TCGA-AD-6965	COAD	62	MALE	WHITE	Stage IIIC		Colon Adenocarcinoma		2011		-22853	Alive	WITH TUMOR	805	NA					648	Complete Remission/Response			0	805	0	805	1	648	1	648
TCGA-AD-A5EJ-01	TP53	TCGA-AD-A5EJ	COAD	74	FEMALE	BLACK OR AFRICAN AMERICAN	Stage IIA		Colon Adenocarcinoma		2012		-27180	Alive	TUMOR FREE	0	NA					NA	[Unknown]			0	0	0	0	NA	NA	0	0
TCGA-AD-A5EK-01	Comut	TCGA-AD-A5EK	COAD	51	MALE	BLACK OR AFRICAN AMERICAN	Stage I		Colon Adenocarcinoma		2012		-18731	Alive	TUMOR FREE	500	NA					NA	Complete Remission/Response			0	500	0	500	0	500	0	500
TCGA-AF-2687-01	TP53	TCGA-AF-2687	READ	57	MALE	WHITE	Stage IIIC		Rectal Adenocarcinoma		2009		-21098	Alive	TUMOR FREE	1427	NA					1267	Complete Remission/Response			0	1427	0	1427	1	1267	1	1267
TCGA-AF-2690-01	TP53	TCGA-AF-2690	READ	76	FEMALE	WHITE	Stage IIIC		Rectal Adenocarcinoma		2009		-28119	Dead	TUMOR FREE	NA	524					NA				1	524	0	524	NA	NA	0	524
TCGA-AF-2693-01	TP53	TCGA-AF-2693	READ	75	MALE	WHITE	Stage I				2009		-27443	Alive	TUMOR FREE	1155	NA					NA				0	1155	0	1155	NA	NA	0	1155
TCGA-AF-3911-01	TP53	TCGA-AF-3911	READ	48	MALE	WHITE	Stage IIIC		Rectal Adenocarcinoma		2009		-17609	Alive	WITH TUMOR	1148	NA					695	Complete Remission/Response			0	1148	0	1148	1	695	1	695
TCGA-AF-4110-01	Comut	TCGA-AF-4110	READ	77	MALE	WHITE	Stage IVA				2010		-28289	Alive	TUMOR FREE	912	NA					NA	Complete Remission/Response			0	912	0	912	NA	NA	0	912
TCGA-AF-5654-01	KRAS	TCGA-AF-5654	READ	73	FEMALE	WHITE	Stage I		Rectal Adenocarcinoma		2010		-26738	Dead	TUMOR FREE	NA	512					NA				1	512	0	512	NA	NA	0	512
TCGA-AF-6136-01	TP53	TCGA-AF-6136	READ	72	FEMALE	WHITE	Stage IIIB		Rectal Adenocarcinoma		2011		-26490	Alive	WITH TUMOR	741	NA					199	Progressive Disease			0	741	0	741	NA	NA	1	199
TCGA-AF-6655-01	Comut	TCGA-AF-6655	READ	66	MALE	WHITE	Stage IIIA		Rectal Adenocarcinoma		2010		-24417	Alive	TUMOR FREE	609	NA					NA	Complete Remission/Response			0	609	0	609	0	609	0	609
TCGA-AF-6672-01	Comut	TCGA-AF-6672	READ	43	MALE	WHITE	Stage IV		Rectal Adenocarcinoma		2011		-15965	Alive	WITH TUMOR	748	NA		Metastatic			279	Progressive Disease			0	748	0	748	NA	NA	1	279
TCGA-AF-A56K-01	TP53	TCGA-AF-A56K	READ	56	MALE	BLACK OR AFRICAN AMERICAN	Stage IIA		Rectal Adenocarcinoma		2006		-20527	Alive	TUMOR FREE	2635	NA		Locoregional Disease			1217	Complete Remission/Response			0	2635	0	2635	1	1217	1	1217
TCGA-AF-A56L-01	TP53	TCGA-AF-A56L	READ	48	FEMALE	BLACK OR AFRICAN AMERICAN	Stage IIIC		Rectal Adenocarcinoma		2008		-17734	Alive	TUMOR FREE	2007	NA					NA	Complete Remission/Response			0	2007	0	2007	0	2007	0	2007
TCGA-AF-A56N-01	TP53	TCGA-AF-A56N	READ	47	FEMALE	BLACK OR AFRICAN AMERICAN	Stage IIA		Rectal Adenocarcinoma		2012		-17480	Alive	TUMOR FREE	360	NA					NA	Complete Remission/Response			0	360	0	360	0	360	0	360
TCGA-AG-3591-01	Comut	TCGA-AG-3591	READ	66	FEMALE		Stage IIA		Rectal Adenocarcinoma		2007		-24167	Alive	TUMOR FREE	1035	NA					NA	Complete Remission/Response			0	1035	0	1035	0	1035	0	1035
TCGA-AG-3592-01	TP53	TCGA-AG-3592	READ	68	MALE		Stage IIA		Rectal Adenocarcinoma		2007		-25141	Alive	TUMOR FREE	1035	NA					NA				0	1035	0	1035	NA	NA	0	1035
TCGA-AG-3725-01	TP53	TCGA-AG-3725	READ	90	FEMALE		Stage III		Rectal Adenocarcinoma		2005		-32872	Alive	TUMOR FREE	638	NA					NA				0	638	0	638	NA	NA	0	638
TCGA-AG-3731-01	Comut	TCGA-AG-3731	READ	65	MALE		Stage IV		Rectal Adenocarcinoma		2004		-23923	Alive	TUMOR FREE	1126	NA					NA	Complete Remission/Response			0	1126	0	1126	NA	NA	0	1126
TCGA-AG-3732-01	TP53	TCGA-AG-3732	READ	78	FEMALE		Stage I		Rectal Adenocarcinoma		2005		-28521	Alive	TUMOR FREE	1003	NA					NA	Complete Remission/Response			0	1003	0	1003	0	1003	0	1003
TCGA-AG-3742-01	Comut	TCGA-AG-3742	READ	85	FEMALE		Stage I		Rectal Adenocarcinoma		2004		-31078	Alive	WITH TUMOR	30	NA					NA				0	30	0	30	NA	NA	0	30
TCGA-AG-4021-01	Comut	TCGA-AG-4021	READ	84	FEMALE		Stage IV		Rectal Adenocarcinoma		2005		-31015	Dead	WITH TUMOR	NA	121					0				1	121	1	121	NA	NA	1	0
TCGA-AG-4022-01	TP53	TCGA-AG-4022	READ	59	FEMALE		Stage II		Rectal Adenocarcinoma		2006		-21823	Alive	TUMOR FREE	1400	NA					NA	Complete Remission/Response			0	1400	0	1400	0	1400	0	1400
TCGA-AH-6544-01	Comut	TCGA-AH-6544	READ	60	MALE	WHITE			Rectal Adenocarcinoma		2010		-21977	Alive	WITH TUMOR	1173	NA					NA	Stable Disease			0	1173	0	1173	NA	NA	0	1173
TCGA-AH-6547-01	Nomut	TCGA-AH-6547	READ	79	FEMALE	WHITE			Rectal Adenocarcinoma		2010		-29030	Dead	TUMOR FREE	NA	76					NA	Complete Remission/Response			1	76	0	76	0	76	0	76
TCGA-AH-6549-01	Comut	TCGA-AH-6549	READ	66	MALE	WHITE			Rectal Adenocarcinoma		2010		-24337	Alive	TUMOR FREE	532	NA					NA	Complete Remission/Response			0	532	0	532	0	532	0	532
TCGA-AH-6643-01	TP53	TCGA-AH-6643	READ	50	MALE	WHITE	Stage IIIC		Rectal Adenocarcinoma		2010		-18273	Dead	WITH TUMOR	NA	1314					1026	Complete Remission/Response			1	1314	1	1314	1	1026	1	1026
TCGA-AH-6644-01	KRAS	TCGA-AH-6644	READ	73	MALE	WHITE			Rectal Adenocarcinoma		2010		-26892	Alive	TUMOR FREE	838	NA					NA	Complete Remission/Response			0	838	0	838	0	838	0	838
TCGA-AH-6897-01	TP53	TCGA-AH-6897	READ	48	MALE	WHITE	Stage I		Rectal Adenocarcinoma		2010		-17536	Alive	TUMOR FREE	804	NA					NA	Complete Remission/Response			0	804	0	804	0	804	0	804
TCGA-AH-6903-01	KRAS	TCGA-AH-6903	READ	46	MALE	WHITE	Stage IIIB		Rectal Mucinous Adenocarcinoma		2010		-17030	Alive	TUMOR FREE	592	NA					NA	Complete Remission/Response			0	592	0	592	0	592	0	592
TCGA-AM-5820-01	KRAS	TCGA-AM-5820	COAD	59	FEMALE	WHITE	Stage IVA		Colon Adenocarcinoma		2010		-21902	Alive	TUMOR FREE	14	NA					NA				0	14	0	14	NA	NA	0	14
TCGA-AM-5821-01	TP53	TCGA-AM-5821	COAD	68	FEMALE	WHITE	Stage IIA		Colon Adenocarcinoma		2010		-24903	Alive	TUMOR FREE	28	NA					NA				0	28	0	28	NA	NA	0	28
TCGA-AU-3779-01	TP53	TCGA-AU-3779	COAD	80	FEMALE	WHITE	Stage IIA		Colon Adenocarcinoma		2010		-29460	Alive	TUMOR FREE	441	NA					NA	[Unknown]			0	441	0	441	NA	NA	0	441
TCGA-AU-6004-01	Nomut	TCGA-AU-6004	COAD	69	FEMALE	WHITE	Stage I		Colon Adenocarcinoma		2010		-25259	Alive	TUMOR FREE	824	NA					NA				0	824	0	824	NA	NA	0	824
TCGA-AY-5543-01	Comut	TCGA-AY-5543	COAD	65	FEMALE	BLACK OR AFRICAN AMERICAN	Stage IVA		Colon Adenocarcinoma		2010		-23870	Alive	TUMOR FREE	1004	NA					NA	Complete Remission/Response			0	1004	0	1004	NA	NA	0	1004
TCGA-AY-6196-01	TP53	TCGA-AY-6196	COAD	47	MALE	WHITE	Stage IIIC		Colon Mucinous Adenocarcinoma		2010		-17311	Alive	TUMOR FREE	6	NA					NA				0	6	0	6	NA	NA	0	6
TCGA-AY-6197-01	TP53	TCGA-AY-6197	COAD	60	MALE	WHITE	Stage IIA		Colon Adenocarcinoma		2010		-21957	Alive	TUMOR FREE	652	NA					NA	Complete Remission/Response			0	652	0	652	0	652	0	652
TCGA-AY-6386-01	KRAS	TCGA-AY-6386	COAD	66	FEMALE	BLACK OR AFRICAN AMERICAN	Stage IIIB		Colon Adenocarcinoma		2010		-24453	Alive	TUMOR FREE	542	NA					NA	Complete Remission/Response			0	542	0	542	0	542	0	542
TCGA-AY-A54L-01	Comut	TCGA-AY-A54L	COAD	74	FEMALE	BLACK OR AFRICAN AMERICAN	Stage I		Colon Adenocarcinoma		2012		-27074	Alive	WITH TUMOR	525	NA					396	Complete Remission/Response			0	525	0	525	1	396	1	396
TCGA-AY-A69D-01	KRAS	TCGA-AY-A69D	COAD	55	FEMALE	BLACK OR AFRICAN AMERICAN	Stage IIA		Colon Adenocarcinoma		2012		-20299	Alive	TUMOR FREE	543	NA					NA	Complete Remission/Response			0	543	0	543	0	543	0	543
TCGA-AY-A71X-01	KRAS	TCGA-AY-A71X	COAD	54	FEMALE	BLACK OR AFRICAN AMERICAN	Stage I		Colon Adenocarcinoma		2013		-19904	Alive	TUMOR FREE	588	NA					NA	Complete Remission/Response			0	588	0	588	0	588	0	588
TCGA-AY-A8YK-01	TP53	TCGA-AY-A8YK	COAD	44	MALE	BLACK OR AFRICAN AMERICAN	Stage IVA		Colon Adenocarcinoma		2013		-16140	Alive	TUMOR FREE	573	NA					NA	Complete Remission/Response			0	573	0	573	NA	NA	0	573
TCGA-AZ-4315-01	KRAS	TCGA-AZ-4315	COAD	61	MALE	WHITE	Stage IIA		Colon Adenocarcinoma		2006		-22340	Alive	TUMOR FREE	1776	NA					NA				0	1776	0	1776	NA	NA	0	1776
TCGA-AZ-4323-01	TP53	TCGA-AZ-4323	COAD	37	MALE	WHITE	Stage IV		Colon Adenocarcinoma		2002		-13755	Dead	WITH TUMOR	NA	43					NA				1	43	1	43	NA	NA	1	43
TCGA-AZ-4614-01	TP53	TCGA-AZ-4614	COAD	71	FEMALE	WHITE	Stage IVA		Colon Adenocarcinoma		2008		-26267	Dead	WITH TUMOR	NA	172					NA				1	172	1	172	NA	NA	1	172
TCGA-AZ-4615-01	Nomut	TCGA-AZ-4615	COAD	84	MALE	WHITE	Stage IIIB		Colon Adenocarcinoma		2009		-30908	Alive	WITH TUMOR	1002	NA					688				0	1002	0	1002	NA	NA	1	688
TCGA-AZ-4616-01	Comut	TCGA-AZ-4616	COAD	82	FEMALE	WHITE	Stage IV		Colon Adenocarcinoma		2009		-30043	Dead	WITH TUMOR	NA	156					NA				1	156	1	156	NA	NA	1	156
TCGA-AZ-4682-01	Nomut	TCGA-AZ-4682	COAD	61	MALE	WHITE	Stage IVA		Colon Adenocarcinoma		2006		-22409	Dead	WITH TUMOR	NA	680					NA				1	680	1	680	NA	NA	1	680
TCGA-AZ-5403-01	TP53	TCGA-AZ-5403	COAD	43	MALE	WHITE	Stage II		Colon Adenocarcinoma		2000		-15983	Dead	WITH TUMOR	NA	1910					304				1	1910	1	1910	NA	NA	1	304
TCGA-AZ-5407-01	Comut	TCGA-AZ-5407	COAD	51	FEMALE	WHITE	Stage I		Colon Adenocarcinoma		2007		-18820	Alive	TUMOR FREE	2683	NA					NA	Complete Remission/Response			0	2683	0	2683	0	2683	0	2683
TCGA-AZ-6598-01	TP53	TCGA-AZ-6598	COAD	77	FEMALE	WHITE	Stage II		Colon Adenocarcinoma		2000		-28182	Dead	TUMOR FREE	NA	1503					NA	Complete Remission/Response			1	1503	0	1503	0	1503	0	1503
TCGA-AZ-6599-01	KRAS	TCGA-AZ-6599	COAD	72	MALE	WHITE	Stage I		Colon Adenocarcinoma		2001		-26438	Dead	TUMOR FREE	NA	206					NA	Complete Remission/Response			1	206	0	206	0	206	0	206
TCGA-AZ-6600-01	Comut	TCGA-AZ-6600	COAD	64	MALE	BLACK OR AFRICAN AMERICAN	Stage IV		Colon Adenocarcinoma		2001		-23581	Dead	WITH TUMOR	NA	368					NA	Progressive Disease			1	368	1	368	NA	NA	1	368
TCGA-AZ-6601-01	Comut	TCGA-AZ-6601	COAD	68	MALE	WHITE	Stage II		Colon Adenocarcinoma		2001		-25082	Dead	WITH TUMOR	NA	3042		Locoregional Disease			2270	Progressive Disease			1	3042	1	3042	NA	NA	1	2270
TCGA-AZ-6603-01	TP53	TCGA-AZ-6603	COAD	77	FEMALE	WHITE			Colon Adenocarcinoma		2002		-28424	Dead	TUMOR FREE	NA	899					NA	Complete Remission/Response			1	899	0	899	0	899	0	899
TCGA-AZ-6605-01	TP53	TCGA-AZ-6605	COAD	77	MALE	WHITE	Stage IIIB		Colon Adenocarcinoma		2008		-28485	Dead	TUMOR FREE	NA	159					NA	Stable Disease			1	159	0	159	NA	NA	0	159
TCGA-AZ-6606-01	Comut	TCGA-AZ-6606	COAD	81	MALE	WHITE	Stage IV		Colon Adenocarcinoma		2009		-29704	Dead	WITH TUMOR	NA	357					NA	Progressive Disease			1	357	1	357	NA	NA	1	357
TCGA-AZ-6607-01	Comut	TCGA-AZ-6607	COAD	69	MALE	WHITE	Stage IV		Colon Adenocarcinoma		2009		-25448	Dead	WITH TUMOR	NA	97					NA	Complete Remission/Response			1	97	1	97	NA	NA	1	97
TCGA-AZ-6608-01	Comut	TCGA-AZ-6608	COAD	55	FEMALE	WHITE	Stage IIIA		Colon Adenocarcinoma		2009		-20094	Dead	[Discrepancy]	NA	59					NA	Progressive Disease			1	59	NA	59	NA	NA	0	59
TCGA-B7-5816-01	Nomut	TCGA-B7-5816	STAD	51	FEMALE	WHITE	Stage IIB		Stomach, Adenocarcinoma, Diffuse Type	G3	2010		-18698	Alive	TUMOR FREE	812	NA					NA	Complete Remission/Response			0	812	0	812	0	812	0	812
TCGA-B7-5818-01	TP53	TCGA-B7-5818	STAD	62	MALE	WHITE	Stage IB		Stomach, Adenocarcinoma, Diffuse Type	G3	2010		-22792	Alive	TUMOR FREE	356	NA					NA	[Unknown]			0	356	0	356	NA	NA	0	356
TCGA-B7-A5TI-01	TP53	TCGA-B7-A5TI	STAD	52	MALE	WHITE	Stage IIIC		Stomach, Adenocarcinoma, Diffuse Type	G3	2012		-19014	Alive	TUMOR FREE	595	NA					NA	Complete Remission/Response			0	595	0	595	0	595	0	595
TCGA-B7-A5TJ-01	Comut	TCGA-B7-A5TJ	STAD	74	MALE	WHITE	Stage IIB		Stomach, Intestinal Adenocarcinoma, Not Otherwise Specified (NOS)	G1	2012		-27057	Alive	TUMOR FREE	335	NA					NA	Complete Remission/Response			0	335	0	335	0	335	0	335
TCGA-B7-A5TK-01	KRAS	TCGA-B7-A5TK	STAD	51	MALE	WHITE	Stage IIIA		Stomach, Intestinal Adenocarcinoma, Not Otherwise Specified (NOS)	G3	2012		-18750	Alive	TUMOR FREE	288	NA					NA	Complete Remission/Response			0	288	0	288	0	288	0	288
TCGA-B7-A5TN-01	TP53	TCGA-B7-A5TN	STAD	60	MALE	WHITE	Stage IIB		Stomach, Adenocarcinoma, Not Otherwise Specified (NOS)	G2	2012		-21962	Alive	TUMOR FREE	287	NA					NA	Complete Remission/Response			0	287	0	287	0	287	0	287
TCGA-BC-4073-01	Nomut	TCGA-BC-4073	LIHC	73	MALE	WHITE	Stage IIIA		Hepatocellular Carcinoma	G3	2009		-26795	Alive	WITH TUMOR	849	NA					NA			R1	0	849	0	849	NA	NA	0	849
TCGA-BC-A10Q-01	Nomut	TCGA-BC-A10Q	LIHC	72	FEMALE	WHITE			Hepatocellular Carcinoma		1998		-26400	Dead	WITH TUMOR	NA	1135		Intrahepatic Recurrence			340			R1	1	1135	1	1135	NA	NA	1	340
TCGA-BC-A10R-01	TP53	TCGA-BC-A10R	LIHC	66	FEMALE	WHITE			Hepatocellular Carcinoma	G2	1999		-24274	Dead	WITH TUMOR	NA	308		Intrahepatic Recurrence			199			R0	1	308	1	308	1	199	1	199
TCGA-BC-A10T-01	Nomut	TCGA-BC-A10T	LIHC	76	MALE	WHITE			Hepatocellular Carcinoma	G1	2000		-27944	Dead	WITH TUMOR	NA	837		Extrahepatic Recurrence	Pulmonary		598			R1	1	837	1	837	NA	NA	1	598
TCGA-BC-A10U-01	TP53	TCGA-BC-A10U	LIHC	69	MALE	WHITE			Hepatocellular Carcinoma	G2	2000		-25305	Dead	WITH TUMOR	NA	837		Intrahepatic Recurrence			586			R1	1	837	1	837	NA	NA	1	586
TCGA-BC-A10W-01	Nomut	TCGA-BC-A10W	LIHC	50	MALE	ASIAN			Hepatocellular Carcinoma	G3	2002		-18562	Dead	WITH TUMOR	NA	91					NA			R1	1	91	1	91	NA	NA	1	91
TCGA-BC-A10X-01	Nomut	TCGA-BC-A10X	LIHC	52	FEMALE	WHITE	Stage IIIA		Hepatocellular Carcinoma	G2	2002		-19140	Dead	TUMOR FREE	NA	770					NA			R0	1	770	0	770	0	770	0	770
TCGA-BC-A10Y-01	Nomut	TCGA-BC-A10Y	LIHC	76	MALE	WHITE			Hepatocellular Carcinoma	G3	2002		-28049	Dead	WITH TUMOR	NA	711		Intrahepatic Recurrence			400			R0	1	711	1	711	1	400	1	400
TCGA-BC-A10Z-01	Nomut	TCGA-BC-A10Z	LIHC	62	FEMALE	WHITE	Stage I		Hepatocellular Carcinoma	G2	2003		-22913	Dead	TUMOR FREE	NA	34					NA			R0	1	34	0	34	0	34	0	34
TCGA-BC-A216-01	TP53	TCGA-BC-A216	LIHC	62	FEMALE	WHITE	Stage IIIA		Hepatocellular Carcinoma	G2	2008		-22968	Alive	TUMOR FREE	1351	NA					NA			R0	0	1351	0	1351	0	1351	0	1351
TCGA-BC-A217-01	TP53	TCGA-BC-A217	LIHC	75	FEMALE	WHITE	Stage II		Hepatocellular Carcinoma	G3	2010		-27411	Dead	TUMOR FREE	NA	1397					NA			R0	1	1397	0	1397	0	1397	0	1397
TCGA-BC-A3KF-01	Nomut	TCGA-BC-A3KF	LIHC	66	FEMALE	WHITE	Stage I		Hepatocellular Carcinoma	G2	2011		-24328	Alive	TUMOR FREE	8	NA					NA			R0	0	8	0	8	0	8	0	8
TCGA-BC-A5W4-01	TP53	TCGA-BC-A5W4	LIHC	69	MALE	WHITE	Stage IIIA		Hepatocellular Carcinoma	G3	2012		-25503	Dead	TUMOR FREE	NA	547		Locoregional Recurrence			384			R1	1	547	0	547	NA	NA	1	384
TCGA-BC-A69H-01	TP53	TCGA-BC-A69H	LIHC	64	MALE	WHITE	Stage II		Hepatocellular Carcinoma	G3	2013		-23380	Alive	TUMOR FREE	444	NA					NA			R0	0	444	0	444	0	444	0	444
TCGA-BC-A8YO-01	TP53	TCGA-BC-A8YO	LIHC	66	FEMALE	WHITE	Stage IIIC		Hepatocellular Carcinoma	G3	2013		-24189	Alive	WITH TUMOR	562	NA		Locoregional Recurrence	Liver		220			R0	0	562	0	562	1	220	1	220
TCGA-BD-A2L6-01	Nomut	TCGA-BD-A2L6	LIHC	69	MALE	WHITE			Hepatocellular Carcinoma	G2	2011		-25489	Alive	WITH TUMOR	1363	NA		Intrahepatic Recurrence	Liver		415			R0	0	1363	0	1363	1	415	1	415
TCGA-BD-A3EP-01	TP53	TCGA-BD-A3EP	LIHC	75	FEMALE	BLACK OR AFRICAN AMERICAN	Stage I		Hepatocellular Carcinoma	G2	2010		-27756	Alive	TUMOR FREE	409	NA					NA			R0	0	409	0	409	0	409	0	409
TCGA-BD-A3ER-01	Nomut	TCGA-BD-A3ER	LIHC	62	MALE	WHITE	Stage II		Hepatocellular Carcinoma	G2	2011		-22657	Alive	WITH TUMOR	1115	NA		Locoregional Recurrence	Liver		226			R0	0	1115	0	1115	1	226	1	226
TCGA-BM-6198-01	Comut	TCGA-BM-6198	READ	73	MALE	WHITE	Stage IIIB		Rectal Adenocarcinoma		2010		-26837	Alive	TUMOR FREE	646	NA					NA	Complete Remission/Response			0	646	0	646	0	646	0	646
TCGA-BR-4187-01	Nomut	TCGA-BR-4187	STAD	56	MALE	WHITE			Stomach, Adenocarcinoma, Not Otherwise Specified (NOS)	G3	2008		-20635	Dead		NA	141					NA				1	141	NA	141	NA	NA	0	141
TCGA-BR-4191-01	Nomut	TCGA-BR-4191	STAD	72	MALE	WHITE			Stomach, Adenocarcinoma, Not Otherwise Specified (NOS)	G2	2008		-26562	Dead		NA	558					NA				1	558	NA	558	NA	NA	0	558
TCGA-BR-4201-01	KRAS	TCGA-BR-4201	STAD	66	FEMALE	WHITE			Stomach, Adenocarcinoma, Not Otherwise Specified (NOS)	G1	2008		-24354	Dead		NA	940					NA	Stable Disease			1	940	NA	940	NA	NA	0	940
TCGA-BR-4253-01	Nomut	TCGA-BR-4253	STAD	80	FEMALE	WHITE	Stage IIIA		Stomach, Adenocarcinoma, Not Otherwise Specified (NOS)	G3	2008		-29397	Dead		NA	124					NA				1	124	NA	124	NA	NA	0	124
TCGA-BR-4255-01	TP53	TCGA-BR-4255	STAD	76	FEMALE	WHITE	Stage IIIA		Stomach, Adenocarcinoma, Not Otherwise Specified (NOS)	G3	2008		-27893	Dead		NA	124					NA				1	124	NA	124	NA	NA	0	124
TCGA-BR-4256-01	TP53	TCGA-BR-4256	STAD	80	MALE	WHITE			Stomach, Adenocarcinoma, Not Otherwise Specified (NOS)	G2	2008		-29441	Dead		NA	284					NA				1	284	NA	284	NA	NA	0	284
TCGA-BR-4257-01	KRAS	TCGA-BR-4257	STAD	79	FEMALE	WHITE			Stomach, Adenocarcinoma, Not Otherwise Specified (NOS)	G2	2008		-29014	Dead		NA	294					NA				1	294	NA	294	NA	NA	0	294
TCGA-BR-4267-01	KRAS	TCGA-BR-4267	STAD	51	MALE	WHITE	Stage IB		Stomach, Adenocarcinoma, Not Otherwise Specified (NOS)	G2	2008		-18699	Dead		NA	188					NA				1	188	NA	188	NA	NA	0	188
TCGA-BR-4279-01	Nomut	TCGA-BR-4279	STAD	43	MALE	WHITE	Stage II		Stomach, Adenocarcinoma, Not Otherwise Specified (NOS)	G3	2009		-16065	Dead		NA	291					NA				1	291	NA	291	NA	NA	0	291
TCGA-BR-4280-01	KRAS	TCGA-BR-4280	STAD	78	FEMALE	WHITE	Stage III		Stomach, Adenocarcinoma, Not Otherwise Specified (NOS)	G2	2009		-28515	Dead		NA	201					NA				1	201	NA	201	NA	NA	0	201
TCGA-BR-4292-01	TP53	TCGA-BR-4292	STAD	73	FEMALE	WHITE			Stomach, Adenocarcinoma, Not Otherwise Specified (NOS)	G1	2009		-26670	Alive		0	NA					NA				0	0	0	0	NA	NA	0	0
TCGA-BR-4294-01	Nomut	TCGA-BR-4294	STAD	65	MALE	WHITE			Stomach, Intestinal Adenocarcinoma, Tubular Type	G2	2009		-23758	Alive		0	NA					NA				0	0	0	0	NA	NA	0	0
TCGA-BR-4357-01	TP53	TCGA-BR-4357	STAD	58	MALE	WHITE			Stomach, Adenocarcinoma, Not Otherwise Specified (NOS)	G2	2008		-21295	Alive		0	NA					NA				0	0	0	0	NA	NA	0	0
TCGA-BR-4361-01	Comut	TCGA-BR-4361	STAD	66	FEMALE	WHITE	Stage IIIA		Stomach, Adenocarcinoma, Not Otherwise Specified (NOS)	G3	2008		-24260	Alive		0	NA					NA				0	0	0	0	NA	NA	0	0
TCGA-BR-4362-01	Nomut	TCGA-BR-4362	STAD	74	FEMALE	WHITE			Stomach, Adenocarcinoma, Not Otherwise Specified (NOS)	G3	2008		-27179	Alive		0	NA					NA				0	0	0	0	NA	NA	0	0
TCGA-BR-4363-01	TP53	TCGA-BR-4363	STAD	60	FEMALE	WHITE			Stomach, Adenocarcinoma, Not Otherwise Specified (NOS)	G3	2008		-22196	Alive		0	NA					NA				0	0	0	0	NA	NA	0	0
TCGA-BR-4366-01	TP53	TCGA-BR-4366	STAD	87	MALE	WHITE			Stomach, Adenocarcinoma, Not Otherwise Specified (NOS)	G2	2008		-32024	Alive		0	NA					NA				0	0	0	0	NA	NA	0	0
TCGA-BR-4368-01	KRAS	TCGA-BR-4368	STAD	78	FEMALE	WHITE	Stage IV		Stomach, Adenocarcinoma, Not Otherwise Specified (NOS)	G3	2008		-28770	Alive		0	NA					NA				0	0	0	0	NA	NA	0	0
TCGA-BR-4369-01	Nomut	TCGA-BR-4369	STAD	75	MALE	WHITE			Stomach, Adenocarcinoma, Not Otherwise Specified (NOS)	G3	2008		-27509	Alive		0	NA					NA				0	0	0	0	NA	NA	0	0
TCGA-BR-4370-01	Nomut	TCGA-BR-4370	STAD	74	FEMALE	WHITE			Stomach, Adenocarcinoma, Not Otherwise Specified (NOS)	G2	2008		-27344	Alive		0	NA					NA				0	0	0	0	NA	NA	0	0
TCGA-BR-4371-01	Nomut	TCGA-BR-4371	STAD	71	FEMALE	WHITE			Stomach, Adenocarcinoma, Not Otherwise Specified (NOS)	G1	2008		-26290	Alive		0	NA					NA				0	0	0	0	NA	NA	0	0
TCGA-BR-6452-01	Nomut	TCGA-BR-6452	STAD	78	FEMALE	WHITE	Stage IIA		Stomach, Adenocarcinoma, Not Otherwise Specified (NOS)	G3	2011		-28827	Alive	TUMOR FREE	1055	NA					NA	Complete Remission/Response			0	1055	0	1055	0	1055	0	1055
TCGA-BR-6453-01	Nomut	TCGA-BR-6453	STAD	54	MALE	WHITE	Stage IIA		Stomach, Adenocarcinoma, Not Otherwise Specified (NOS)	G3	2011		-20061	Alive	TUMOR FREE	485	NA					NA	Complete Remission/Response			0	485	0	485	0	485	0	485
TCGA-BR-6454-01	Nomut	TCGA-BR-6454	STAD	58	MALE	WHITE	Stage IIA		Stomach, Adenocarcinoma, Not Otherwise Specified (NOS)	G3	2011		-21501	Alive		0	NA					NA				0	0	0	0	NA	NA	0	0
TCGA-BR-6455-01	Nomut	TCGA-BR-6455	STAD	59	MALE	WHITE	Stage IIB		Stomach, Adenocarcinoma, Not Otherwise Specified (NOS)	G3	2011		-21865	Dead	WITH TUMOR	NA	422		Distant Metastasis	Liver		385	Stable Disease			1	422	1	422	NA	NA	1	385
TCGA-BR-6456-01	TP53	TCGA-BR-6456	STAD	74	FEMALE	WHITE	Stage IIB		Stomach, Adenocarcinoma, Not Otherwise Specified (NOS)	G2	2011		-27288	Dead	TUMOR FREE	NA	526					NA	Complete Remission/Response			1	526	0	526	0	526	0	526
TCGA-BR-6457-01	TP53	TCGA-BR-6457	STAD	69	MALE	WHITE	Stage IIA		Stomach, Adenocarcinoma, Not Otherwise Specified (NOS)	G3	2011		-25396	Alive	TUMOR FREE	416	NA					NA	Complete Remission/Response			0	416	0	416	0	416	0	416
TCGA-BR-6458-01	TP53	TCGA-BR-6458	STAD	57	FEMALE	WHITE	Stage IIB		Stomach, Adenocarcinoma, Not Otherwise Specified (NOS)	G3	2011		-21069	Dead	WITH TUMOR	NA	588		Distant Metastasis	Liver		574	Complete Remission/Response			1	588	1	588	1	574	1	574
TCGA-BR-6563-01	Nomut	TCGA-BR-6563	STAD	60	MALE	WHITE	Stage IIB		Stomach, Adenocarcinoma, Not Otherwise Specified (NOS)	G3	2011		-21936	Alive	TUMOR FREE	1190	NA		New Primary Tumor			148	Complete Remission/Response			0	1190	0	1190	0	1190	1	148
TCGA-BR-6564-01	Nomut	TCGA-BR-6564	STAD	46	FEMALE	WHITE	Stage IIIA		Stomach, Adenocarcinoma, Diffuse Type	G3	2011		-17129	Dead	TUMOR FREE	NA	794					NA	Complete Remission/Response			1	794	0	794	0	794	0	794
TCGA-BR-6565-01	TP53	TCGA-BR-6565	STAD	67	MALE	WHITE	Stage IIB		Stomach, Adenocarcinoma, Not Otherwise Specified (NOS)	G2	2011		-24495	Dead	WITH TUMOR	NA	279					NA	Stable Disease			1	279	1	279	NA	NA	1	279
TCGA-BR-6566-01	Nomut	TCGA-BR-6566	STAD	64	FEMALE	WHITE	Stage IIA		Stomach, Adenocarcinoma, Not Otherwise Specified (NOS)	G3	2011		-23404	Alive	TUMOR FREE	997	NA					NA	Complete Remission/Response			0	997	0	997	0	997	0	997
TCGA-BR-6705-01	KRAS	TCGA-BR-6705	STAD	68	FEMALE	WHITE	Stage IIIB		Stomach, Adenocarcinoma, Not Otherwise Specified (NOS)	G3	2011		-25073	Dead	WITH TUMOR	NA	779					NA	Complete Remission/Response			1	779	1	779	NA	NA	1	779
TCGA-BR-6706-01	Nomut	TCGA-BR-6706	STAD	63	MALE	WHITE	Stage IIIA		Stomach, Adenocarcinoma, Not Otherwise Specified (NOS)	G3	2010		-23053	Dead	WITH TUMOR	NA	549		Locoregional Recurrence			402	Complete Remission/Response			1	549	1	549	1	402	1	402
TCGA-BR-6707-01	Nomut	TCGA-BR-6707	STAD	75	MALE	WHITE	Stage IIA		Stomach, Adenocarcinoma, Not Otherwise Specified (NOS)	G3	2011		-27529	Alive	WITH TUMOR	491	NA		Locoregional Recurrence			426	Complete Remission/Response			0	491	0	491	1	426	1	426
TCGA-BR-6709-01	Nomut	TCGA-BR-6709	STAD	57	FEMALE	WHITE	Stage IIIB		Stomach, Adenocarcinoma, Not Otherwise Specified (NOS)	G3	2011		-20935	Dead	WITH TUMOR	NA	370					NA	Partial Remission/Response			1	370	1	370	NA	NA	1	370
TCGA-BR-6801-01	Nomut	TCGA-BR-6801	STAD	70	MALE	WHITE	Stage IIA		Stomach, Adenocarcinoma, Not Otherwise Specified (NOS)	G2	2011		-25637	Alive	TUMOR FREE	1223	NA					NA	Complete Remission/Response			0	1223	0	1223	0	1223	0	1223
TCGA-BR-6802-01	KRAS	TCGA-BR-6802	STAD	65	MALE	WHITE	Stage IIIA		Stomach, Adenocarcinoma, Not Otherwise Specified (NOS)	G3	2011		-23915	Alive	TUMOR FREE	940	NA		Distant Metastasis	Non-regional / Distant Lymph Nodes		807	Complete Remission/Response			0	940	0	940	1	807	1	807
TCGA-BR-6803-01	TP53	TCGA-BR-6803	STAD	54	FEMALE	WHITE	Stage IIA		Stomach, Adenocarcinoma, Diffuse Type	G3	2011		-19751	Alive	TUMOR FREE	949	NA					NA	Complete Remission/Response			0	949	0	949	0	949	0	949
TCGA-BR-6852-01	Nomut	TCGA-BR-6852	STAD	64	FEMALE	WHITE	Stage IIA		Stomach, Adenocarcinoma, Not Otherwise Specified (NOS)	G3	2011		-23469	Alive	TUMOR FREE	1367	NA					NA	Complete Remission/Response			0	1367	0	1367	0	1367	0	1367
TCGA-BR-7196-01	Nomut	TCGA-BR-7196	STAD	64	MALE	WHITE	Stage IV		Stomach, Adenocarcinoma, Not Otherwise Specified (NOS)	G3	2011		-23611	Alive	WITH TUMOR	666	NA		Distant Metastasis	Lung		348	Complete Remission/Response			0	666	0	666	NA	NA	1	348
TCGA-BR-7197-01	TP53	TCGA-BR-7197	STAD	69	MALE	WHITE	Stage II		Stomach, Adenocarcinoma, Not Otherwise Specified (NOS)	GX	2011		-25445	Alive	TUMOR FREE	280	NA					NA	Complete Remission/Response			0	280	0	280	0	280	0	280
TCGA-BR-7703-01	Comut	TCGA-BR-7703	STAD	81	MALE	WHITE	Stage IA		Stomach, Intestinal Adenocarcinoma, Papillary Type	G2	2011		-29711	Alive	TUMOR FREE	1100	NA					NA	Complete Remission/Response			0	1100	0	1100	0	1100	0	1100
TCGA-BR-7704-01	Nomut	TCGA-BR-7704	STAD	69	FEMALE	WHITE	Stage II		Stomach, Intestinal Adenocarcinoma, Not Otherwise Specified (NOS)	G3	2011		-25300	Alive	TUMOR FREE	1072	NA					NA	Complete Remission/Response			0	1072	0	1072	0	1072	0	1072
TCGA-BR-7707-01	Comut	TCGA-BR-7707	STAD	69	FEMALE	WHITE	Stage IB		Stomach, Adenocarcinoma, Not Otherwise Specified (NOS)	G3	2011		-25325	Alive	TUMOR FREE	1090	NA					NA	Complete Remission/Response			0	1090	0	1090	0	1090	0	1090
TCGA-BR-7715-01	TP53	TCGA-BR-7715	STAD	65	MALE	WHITE	Stage IIA		Stomach, Adenocarcinoma, Not Otherwise Specified (NOS)	G2	2011		-23861	Alive	TUMOR FREE	1023	NA					NA	Complete Remission/Response			0	1023	0	1023	0	1023	0	1023
TCGA-BR-7716-01	TP53	TCGA-BR-7716	STAD	62	FEMALE	WHITE	Stage IIB		Stomach, Adenocarcinoma, Not Otherwise Specified (NOS)	G2	2011		-22829	Alive	TUMOR FREE	1210	NA					NA	Complete Remission/Response			0	1210	0	1210	0	1210	0	1210
TCGA-BR-7717-01	Nomut	TCGA-BR-7717	STAD	63	MALE	WHITE	Stage IV		Stomach, Adenocarcinoma, Not Otherwise Specified (NOS)	G2	2011		-23102	Dead	TUMOR FREE	NA	552					NA	Complete Remission/Response			1	552	0	552	NA	NA	0	552
TCGA-BR-7722-01	Nomut	TCGA-BR-7722	STAD	62	MALE	WHITE	Stage IIB		Stomach, Adenocarcinoma, Not Otherwise Specified (NOS)	G3	2011		-22701	Dead	TUMOR FREE	NA	466					NA	Complete Remission/Response			1	466	0	466	0	466	0	466
TCGA-BR-7723-01	TP53	TCGA-BR-7723	STAD	59	MALE	WHITE	Stage IIIB		Stomach, Adenocarcinoma, Not Otherwise Specified (NOS)	G3	2011		-21839	Dead	WITH TUMOR	NA	874		Distant Metastasis	Liver		559	Complete Remission/Response			1	874	1	874	1	559	1	559
TCGA-BR-7851-01	Nomut	TCGA-BR-7851	STAD	74	MALE	WHITE	Stage IIB		Stomach, Intestinal Adenocarcinoma, Not Otherwise Specified (NOS)	G3	2011		-27091	Dead	TUMOR FREE	574	NA					NA	Complete Remission/Response			1	NA	0	NA	0	NA	0	NA
TCGA-BR-7901-01	TP53	TCGA-BR-7901	STAD	74	MALE	WHITE	Stage IIB		Stomach, Adenocarcinoma, Not Otherwise Specified (NOS)	G2	2011		-27031	Dead	TUMOR FREE	NA	105		Locoregional Recurrence			91	Complete Remission/Response			1	105	0	105	1	91	1	91
TCGA-BR-7957-01	Nomut	TCGA-BR-7957	STAD	50	FEMALE	WHITE	Stage IV		Stomach, Intestinal Adenocarcinoma, Not Otherwise Specified (NOS)	GX	2011		-18517	Dead	TUMOR FREE	NA	276					NA	Complete Remission/Response			1	276	0	276	NA	NA	0	276
TCGA-BR-7958-01	Nomut	TCGA-BR-7958	STAD	60	MALE	WHITE	Stage IIIB		Stomach, Adenocarcinoma, Not Otherwise Specified (NOS)	G3	2011		-22204	Alive	TUMOR FREE	899	NA					NA	Complete Remission/Response			0	899	0	899	0	899	0	899
TCGA-BR-7959-01	Nomut	TCGA-BR-7959	STAD	59	MALE	WHITE	Stage IIIA		Stomach, Intestinal Adenocarcinoma, Mucinous Type	G3	2011		-21730	Alive	TUMOR FREE	1010	NA					NA	Complete Remission/Response			0	1010	0	1010	0	1010	0	1010
TCGA-BR-8058-01	Nomut	TCGA-BR-8058	STAD	53	FEMALE	WHITE	Stage IIIB		Stomach, Adenocarcinoma, Not Otherwise Specified (NOS)	G3	2011		-19658	Alive	TUMOR FREE	1133	NA		New Primary Tumor	Other, specify	Rectum	89	Complete Remission/Response			0	1133	0	1133	0	1133	1	89
TCGA-BR-8059-01	KRAS	TCGA-BR-8059	STAD	72	MALE	WHITE	Stage III		Stomach, Intestinal Adenocarcinoma, Not Otherwise Specified (NOS)	G3	2011		-26474	Dead	TUMOR FREE	NA	439					NA	Complete Remission/Response			1	439	0	439	0	439	0	439
TCGA-BR-8060-01	TP53	TCGA-BR-8060	STAD	75	FEMALE	WHITE	Stage IIB		Stomach, Adenocarcinoma, Not Otherwise Specified (NOS)	G3	2011		-27561	Dead	TUMOR FREE	NA	348					NA	Complete Remission/Response			1	348	0	348	0	348	0	348
TCGA-BR-8077-01	TP53	TCGA-BR-8077	STAD	58	FEMALE	WHITE	Stage IIIB		Stomach, Intestinal Adenocarcinoma, Not Otherwise Specified (NOS)	G2	2011		-21413	Alive	TUMOR FREE	21	NA					NA	Complete Remission/Response			0	21	0	21	0	21	0	21
TCGA-BR-8078-01	KRAS	TCGA-BR-8078	STAD	70	FEMALE	WHITE	Stage IIB		Stomach, Adenocarcinoma, Not Otherwise Specified (NOS)	G3	2011		-25861	Alive	TUMOR FREE	900	NA					NA	Complete Remission/Response			0	900	0	900	0	900	0	900
TCGA-BR-8080-01	TP53	TCGA-BR-8080	STAD	72	FEMALE	WHITE	Stage IIIC		Stomach, Intestinal Adenocarcinoma, Mucinous Type	G3	2011		-26546	Dead	TUMOR FREE	NA	292					NA	Complete Remission/Response			1	292	0	292	0	292	0	292
TCGA-BR-8081-01	TP53	TCGA-BR-8081	STAD	71	FEMALE	WHITE	Stage IIB		Stomach, Adenocarcinoma, Not Otherwise Specified (NOS)	G2	2011		-26095	Alive	TUMOR FREE	981	NA					NA	Complete Remission/Response			0	981	0	981	0	981	0	981
TCGA-BR-8284-01	Nomut	TCGA-BR-8284	STAD	72	FEMALE	WHITE	Stage IIIC		Stomach, Intestinal Adenocarcinoma, Not Otherwise Specified (NOS)	G3	2011		-26526	Dead	TUMOR FREE	NA	245					NA	Complete Remission/Response			1	245	0	245	0	245	0	245
TCGA-BR-8286-01	TP53	TCGA-BR-8286	STAD	49	MALE	WHITE	Stage II		Stomach, Adenocarcinoma, Not Otherwise Specified (NOS)	G3	2011		-17966	Alive	TUMOR FREE	895	NA					NA	Complete Remission/Response			0	895	0	895	0	895	0	895
TCGA-BR-8289-01	TP53	TCGA-BR-8289	STAD	57	MALE	WHITE	Stage IV		Stomach, Intestinal Adenocarcinoma, Not Otherwise Specified (NOS)	G3	2011		-20849	Dead	TUMOR FREE	NA	81					NA	Complete Remission/Response			1	81	0	81	NA	NA	0	81
TCGA-BR-8291-01	Nomut	TCGA-BR-8291	STAD	61	MALE	WHITE	Stage IIB		Stomach, Adenocarcinoma, Diffuse Type	GX	2011		-22552	Dead	TUMOR FREE	NA	607					NA	Complete Remission/Response			1	607	0	607	0	607	0	607
TCGA-BR-8295-01	TP53	TCGA-BR-8295	STAD	60	FEMALE	WHITE	Stage IIB		Stomach, Adenocarcinoma, Not Otherwise Specified (NOS)	G3	2011		-22256	Dead	WITH TUMOR	NA	67					NA	Progressive Disease			1	67	1	67	NA	NA	1	67
TCGA-BR-8296-01	TP53	TCGA-BR-8296	STAD	58	FEMALE	WHITE	Stage IIIC		Stomach, Intestinal Adenocarcinoma, Not Otherwise Specified (NOS)	G3	2011		-21527	Dead	WITH TUMOR	NA	474		Distant Metastasis	Liver		390	Stable Disease			1	474	1	474	NA	NA	1	390
TCGA-BR-8297-01	TP53	TCGA-BR-8297	STAD	58	MALE	WHITE	Stage IIIC		Stomach, Adenocarcinoma, Diffuse Type	GX	2012		-21224	Alive	WITH TUMOR	225	NA					NA	Progressive Disease			0	225	0	225	NA	NA	0	225
TCGA-BR-8361-01	TP53	TCGA-BR-8361	STAD	71	FEMALE	WHITE	Stage IIIC		Stomach, Adenocarcinoma, Not Otherwise Specified (NOS)	G3	2012		-25999	Alive	TUMOR FREE	946	NA					NA	Complete Remission/Response			0	946	0	946	0	946	0	946
TCGA-BR-8363-01	Nomut	TCGA-BR-8363	STAD	73	FEMALE	WHITE	Stage IB		Stomach, Adenocarcinoma, Not Otherwise Specified (NOS)	G3	2012		-26976	Dead	TUMOR FREE	NA	8	Other, non-malignant disease				NA	Complete Remission/Response			1	8	0	8	0	8	0	8
TCGA-BR-8364-01	Nomut	TCGA-BR-8364	STAD	42	FEMALE	WHITE	Stage IIIC		Stomach, Adenocarcinoma, Diffuse Type	G3	2011		-15389	Alive	TUMOR FREE	675	NA					NA	Complete Remission/Response			0	675	0	675	0	675	0	675
TCGA-BR-8365-01	Nomut	TCGA-BR-8365	STAD	70	FEMALE	WHITE	Stage IIA		Stomach, Adenocarcinoma, Not Otherwise Specified (NOS)	G3	2011		-25725	Dead	WITH TUMOR	NA	533					NA	Stable Disease			1	533	1	533	NA	NA	1	533
TCGA-BR-8366-01	KRAS	TCGA-BR-8366	STAD	80	FEMALE	WHITE	Stage IIA		Stomach, Adenocarcinoma, Not Otherwise Specified (NOS)	G3	2011		-29394	Alive	TUMOR FREE	29	NA					NA	Complete Remission/Response			0	29	0	29	0	29	0	29
TCGA-BR-8367-01	Nomut	TCGA-BR-8367	STAD	55	MALE	WHITE	Stage IIIB		Stomach, Adenocarcinoma, Not Otherwise Specified (NOS)	G3	2011		-20441	Dead	WITH TUMOR	NA	801		Distant Metastasis	Other, specify	Adrenal gland, bone	580	Complete Remission/Response			1	801	1	801	1	580	1	580
TCGA-BR-8368-01	KRAS	TCGA-BR-8368	STAD	84	FEMALE	WHITE	Stage IB		Stomach, Adenocarcinoma, Not Otherwise Specified (NOS)	G3	2011		-30874	Alive	TUMOR FREE	131	NA					NA	Complete Remission/Response			0	131	0	131	0	131	0	131
TCGA-BR-8369-01	TP53	TCGA-BR-8369	STAD	76	FEMALE	WHITE	Stage IIIB		Stomach, Adenocarcinoma, Not Otherwise Specified (NOS)	G3	2011		-28051	Alive	WITH TUMOR	427	NA		Distant Metastasis	Other, specify	Bone	419	Complete Remission/Response			0	427	0	427	1	419	1	419
TCGA-BR-8371-01	Nomut	TCGA-BR-8371	STAD	62	MALE	WHITE	Stage IIIB		Stomach, Adenocarcinoma, Not Otherwise Specified (NOS)	G3	2011		-22883	Dead	WITH TUMOR	NA	359		Distant Metastasis	Other, specify	Brain	357	Progressive Disease			1	359	1	359	NA	NA	1	357
TCGA-BR-8372-01	Nomut	TCGA-BR-8372	STAD	63	MALE	WHITE	Stage IIIC		Stomach, Adenocarcinoma, Not Otherwise Specified (NOS)	G3	2012		-23346	Alive	TUMOR FREE	951	NA					NA	Complete Remission/Response			0	951	0	951	0	951	0	951
TCGA-BR-8373-01	Nomut	TCGA-BR-8373	STAD	65	FEMALE	WHITE	Stage IIIA		Stomach, Intestinal Adenocarcinoma, Not Otherwise Specified (NOS)	G2	2011		-23744	Alive	TUMOR FREE	450	NA					NA	Complete Remission/Response			0	450	0	450	0	450	0	450
TCGA-BR-8380-01	Nomut	TCGA-BR-8380	STAD	55	MALE	WHITE	Stage IIIC		Stomach, Adenocarcinoma, Not Otherwise Specified (NOS)	G3	2012		-20157	Alive	WITH TUMOR	21	NA		Locoregional Recurrence			467	Complete Remission/Response			0	21	0	21	1	467	1	467
TCGA-BR-8381-01	Nomut	TCGA-BR-8381	STAD	51	MALE	WHITE	Stage IIB		Stomach, Adenocarcinoma, Not Otherwise Specified (NOS)	G3	2012		-18843	Alive	TUMOR FREE	224	NA					NA	Complete Remission/Response			0	224	0	224	0	224	0	224
TCGA-BR-8382-01	Nomut	TCGA-BR-8382	STAD	67	FEMALE	WHITE	Stage IIIC		Stomach, Adenocarcinoma, Not Otherwise Specified (NOS)	G3	2011		-24737	Dead	TUMOR FREE	NA	762					NA	Complete Remission/Response			1	762	0	762	0	762	0	762
TCGA-BR-8384-01	Nomut	TCGA-BR-8384	STAD	69	MALE	WHITE	Stage IIIC		Stomach, Adenocarcinoma, Not Otherwise Specified (NOS)	G3	2011		-25281	Alive	TUMOR FREE	113	NA					NA	Complete Remission/Response			0	113	0	113	0	113	0	113
TCGA-BR-8483-01	TP53	TCGA-BR-8483	STAD	59	MALE	WHITE	Stage IIIA		Stomach, Intestinal Adenocarcinoma, Not Otherwise Specified (NOS)	G2	2012		-21731	Alive	TUMOR FREE	164	NA					NA	[Unknown]			0	164	0	164	NA	NA	0	164
TCGA-BR-8484-01	TP53	TCGA-BR-8484	STAD	61	MALE	WHITE	Stage IIIA		Stomach, Adenocarcinoma, Not Otherwise Specified (NOS)	G2	2012		-22583	Dead	TUMOR FREE	NA	766					NA	Complete Remission/Response			1	766	0	766	0	766	0	766
TCGA-BR-8485-01	Nomut	TCGA-BR-8485	STAD	68	FEMALE	WHITE	Stage IIIC		Stomach, Adenocarcinoma, Not Otherwise Specified (NOS)	G3	2012		-24845	Alive	TUMOR FREE	280	NA					NA	Complete Remission/Response			0	280	0	280	0	280	0	280
TCGA-BR-8486-01	TP53	TCGA-BR-8486	STAD	90	FEMALE	WHITE	Stage IA		Stomach, Adenocarcinoma, Not Otherwise Specified (NOS)	G2	2012		-32872	Alive	TUMOR FREE	615	NA					NA	Complete Remission/Response			0	615	0	615	0	615	0	615
TCGA-BR-8487-01	TP53	TCGA-BR-8487	STAD	64	FEMALE	WHITE	Stage IIA		Stomach, Adenocarcinoma, Not Otherwise Specified (NOS)	G3	2012		-23400	Alive	TUMOR FREE	34	NA					NA	Complete Remission/Response			0	34	0	34	0	34	0	34
TCGA-BR-8588-01	Nomut	TCGA-BR-8588	STAD	55	FEMALE	WHITE	Stage IIB		Stomach, Adenocarcinoma, Not Otherwise Specified (NOS)	G3	2012		-20177	Alive	TUMOR FREE	389	NA					NA	Complete Remission/Response			0	389	0	389	0	389	0	389
TCGA-BR-8589-01	Nomut	TCGA-BR-8589	STAD	56	MALE	WHITE	Stage IIIB		Stomach, Adenocarcinoma, Not Otherwise Specified (NOS)	G3	2011		-20727	Alive	TUMOR FREE	825	NA					NA	Complete Remission/Response			0	825	0	825	0	825	0	825
TCGA-BR-8590-01	TP53	TCGA-BR-8590	STAD	62	MALE	WHITE	Stage IIIC		Stomach, Adenocarcinoma, Not Otherwise Specified (NOS)	G3	2011		-22937	Dead	WITH TUMOR	NA	284		Distant Metastasis	Lung		223	Complete Remission/Response			1	284	1	284	1	223	1	223
TCGA-BR-8591-01	Nomut	TCGA-BR-8591	STAD	79	MALE	WHITE	Stage IIIC		Stomach, Adenocarcinoma, Not Otherwise Specified (NOS)	G3	2012		-29054	Alive	TUMOR FREE	856	NA					NA	Complete Remission/Response			0	856	0	856	0	856	0	856
TCGA-BR-8592-01	Nomut	TCGA-BR-8592	STAD	63	FEMALE	WHITE	Stage IIIB		Stomach, Adenocarcinoma, Diffuse Type	G3	2012		-23133	Dead	TUMOR FREE	NA	191					NA	Complete Remission/Response			1	191	0	191	0	191	0	191
TCGA-BR-8676-01	Nomut	TCGA-BR-8676	STAD	59	MALE	WHITE	Stage IIIB		Stomach, Intestinal Adenocarcinoma, Not Otherwise Specified (NOS)	G3	2012		-21619	Alive	TUMOR FREE	229	NA					NA	Complete Remission/Response			0	229	0	229	0	229	0	229
TCGA-BR-8677-01	Nomut	TCGA-BR-8677	STAD	74	FEMALE	WHITE	Stage IIIB		Stomach, Adenocarcinoma, Not Otherwise Specified (NOS)	G3	2012		-27223	Alive	TUMOR FREE	813	NA					NA	Complete Remission/Response			0	813	0	813	0	813	0	813
TCGA-BR-8678-01	TP53	TCGA-BR-8678	STAD	76	MALE	WHITE	Stage IB		Stomach, Adenocarcinoma, Not Otherwise Specified (NOS)	G2	2012		-28037	Alive	TUMOR FREE	754	NA					NA	Complete Remission/Response			0	754	0	754	0	754	0	754
TCGA-BR-8679-01	Comut	TCGA-BR-8679	STAD	63	FEMALE	WHITE	Stage IB		Stomach, Adenocarcinoma, Not Otherwise Specified (NOS)	G2	2012		-23084	Alive	TUMOR FREE	0	NA					NA	Complete Remission/Response			0	0	0	0	0	0	0	0
TCGA-BR-8680-01	KRAS	TCGA-BR-8680	STAD	45	MALE	ASIAN	Stage IV		Stomach, Intestinal Adenocarcinoma, Tubular Type	G2	2012		-16637	Alive	TUMOR FREE	972	NA					NA	Complete Remission/Response			0	972	0	972	NA	NA	0	972
TCGA-BR-8682-01	TP53	TCGA-BR-8682	STAD	52	MALE	ASIAN	Stage IIB		Stomach, Intestinal Adenocarcinoma, Mucinous Type	G3	2012		-19165	Alive	TUMOR FREE	991	NA					NA	Complete Remission/Response			0	991	0	991	0	991	0	991
TCGA-BR-8683-01	TP53	TCGA-BR-8683	STAD	75	MALE	ASIAN	Stage IIIB		Stomach, Intestinal Adenocarcinoma, Tubular Type	G3	2012		-27549	Dead	TUMOR FREE	NA	300					NA	Complete Remission/Response			1	300	0	300	0	300	0	300
TCGA-BR-8686-01	Nomut	TCGA-BR-8686	STAD	69	MALE	ASIAN	Stage IIIB		Stomach, Intestinal Adenocarcinoma, Tubular Type	G3	2012		-25372	Dead	TUMOR FREE	NA	635					NA	Complete Remission/Response			1	635	0	635	0	635	0	635
TCGA-BR-8687-01	KRAS	TCGA-BR-8687	STAD	67	FEMALE	WHITE	Stage IIIC		Stomach, Adenocarcinoma, Not Otherwise Specified (NOS)	G3	2012		-24472	Dead	WITH TUMOR	NA	250					NA	Stable Disease			1	250	1	250	NA	NA	1	250
TCGA-BR-8690-01	TP53	TCGA-BR-8690	STAD	54	FEMALE	WHITE	Stage IIIB		Stomach, Adenocarcinoma, Not Otherwise Specified (NOS)	G2	2012		-19855	Alive	TUMOR FREE	325	NA					NA	Complete Remission/Response			0	325	0	325	0	325	0	325
TCGA-BR-A44T-01	Nomut	TCGA-BR-A44T	STAD	53	FEMALE	WHITE	Stage IIA		Stomach, Adenocarcinoma, Diffuse Type	G3	2012		-19407	Alive	WITH TUMOR	1038	NA		Locoregional Recurrence			682	Complete Remission/Response			0	1038	0	1038	1	682	1	682
TCGA-BR-A44U-01	TP53	TCGA-BR-A44U	STAD	70	MALE	WHITE	Stage IIIB		Stomach, Adenocarcinoma, Not Otherwise Specified (NOS)	G3	2012		-25577	Dead	TUMOR FREE	NA	422					NA	Complete Remission/Response			1	422	0	422	0	422	0	422
TCGA-BR-A452-01	TP53	TCGA-BR-A452	STAD	57	MALE	ASIAN	Stage IIIA		Stomach, Intestinal Adenocarcinoma, Tubular Type	G3	2012		-21107	Dead	TUMOR FREE	NA	229					NA	Complete Remission/Response			1	229	0	229	0	229	0	229
TCGA-BR-A453-01	Nomut	TCGA-BR-A453	STAD	51	MALE	ASIAN	Stage IV		Stomach Adenocarcinoma, Signet Ring Type	G3	2012		-18988	Dead	TUMOR FREE	NA	185					NA	Complete Remission/Response			1	185	0	185	NA	NA	0	185
TCGA-BR-A4CR-01	TP53	TCGA-BR-A4CR	STAD	70	FEMALE	WHITE	Stage IIIC		Stomach, Adenocarcinoma, Not Otherwise Specified (NOS)	G3	2012		-25669	Alive	TUMOR FREE	0	NA					NA	Complete Remission/Response			0	0	0	0	0	0	0	0
TCGA-BR-A4CS-01	TP53	TCGA-BR-A4CS	STAD	77	MALE	WHITE	Stage IIIC		Stomach, Adenocarcinoma, Not Otherwise Specified (NOS)	G3	2012		-28211	Dead	TUMOR FREE	NA	45					NA	Complete Remission/Response			1	45	0	45	0	45	0	45
TCGA-BR-A4IU-01	TP53	TCGA-BR-A4IU	STAD	34	FEMALE	ASIAN	Stage IIIA		Stomach, Adenocarcinoma, Diffuse Type	G3	2012		-12601	Alive	TUMOR FREE	838	NA					NA	Complete Remission/Response			0	838	0	838	0	838	0	838
TCGA-BR-A4IV-01	Nomut	TCGA-BR-A4IV	STAD	47	MALE	ASIAN	Stage IIIB		Stomach, Adenocarcinoma, Diffuse Type	G3	2012		-17515	Dead	WITH TUMOR	NA	869		Locoregional Recurrence			737	Complete Remission/Response			1	869	1	869	1	737	1	737
TCGA-BR-A4IY-01	TP53	TCGA-BR-A4IY	STAD	58	MALE	ASIAN	Stage IIB		Stomach, Adenocarcinoma, Not Otherwise Specified (NOS)	G3	2012		-21314	Alive	TUMOR FREE	392	NA					NA	Complete Remission/Response			0	392	0	392	0	392	0	392
TCGA-BR-A4IZ-01	Nomut	TCGA-BR-A4IZ	STAD	45	FEMALE	ASIAN	Stage IIIB		Stomach, Adenocarcinoma, Diffuse Type	G3	2012		-16695	Dead	TUMOR FREE	NA	273					NA	Progressive Disease			1	273	0	273	NA	NA	0	273
TCGA-BR-A4J1-01	Nomut	TCGA-BR-A4J1	STAD	63	MALE	ASIAN	Stage IIIA		Stomach, Adenocarcinoma, Not Otherwise Specified (NOS)	G3	2012		-23266	Dead		NA	22	[Unknown]				NA	[Unknown]			1	22	NA	22	NA	NA	0	22
TCGA-BR-A4J2-01	Nomut	TCGA-BR-A4J2	STAD	70	MALE	ASIAN	Stage IIB		Stomach, Adenocarcinoma, Diffuse Type	G3	2012		-25891	Alive	TUMOR FREE	431	NA					NA	Complete Remission/Response			0	431	0	431	0	431	0	431
TCGA-BR-A4J4-01	Nomut	TCGA-BR-A4J4	STAD	39	MALE	ASIAN	Stage IIIB		Stomach, Adenocarcinoma, Not Otherwise Specified (NOS)	G3	2012		-14459	Alive	TUMOR FREE	16	NA					NA				0	16	0	16	NA	NA	0	16
TCGA-BR-A4J5-01	Nomut	TCGA-BR-A4J5	STAD	56	MALE	ASIAN	Stage IIIA		Stomach, Intestinal Adenocarcinoma, Mucinous Type	G3	2012		-20714	Alive	TUMOR FREE	862	NA					NA	Complete Remission/Response			0	862	0	862	0	862	0	862
TCGA-BR-A4J6-01	Nomut	TCGA-BR-A4J6	STAD	69	FEMALE	WHITE	Stage IIA		Stomach, Adenocarcinoma, Not Otherwise Specified (NOS)	G2	2012		-25279	Alive	TUMOR FREE	20	NA					NA	Complete Remission/Response			0	20	0	20	0	20	0	20
TCGA-BR-A4J7-01	Nomut	TCGA-BR-A4J7	STAD	49	MALE	ASIAN	Stage IIB		Stomach, Intestinal Adenocarcinoma, Mucinous Type	G3	2012		-17932	Alive	TUMOR FREE	989	NA					NA	Complete Remission/Response			0	989	0	989	0	989	0	989
TCGA-BR-A4J8-01	TP53	TCGA-BR-A4J8	STAD	71	FEMALE	WHITE	Stage IIIB		Stomach, Adenocarcinoma, Not Otherwise Specified (NOS)	G3	2012		-26048	Alive	TUMOR FREE	411	NA					NA	Complete Remission/Response			0	411	0	411	0	411	0	411
TCGA-BR-A4J9-01	Nomut	TCGA-BR-A4J9	STAD	55	MALE	WHITE	Stage IIA		Stomach, Adenocarcinoma, Not Otherwise Specified (NOS)	G3	2012		-20093	Alive	TUMOR FREE	14	NA					NA	Complete Remission/Response			0	14	0	14	0	14	0	14
TCGA-BR-A4PD-01	TP53	TCGA-BR-A4PD	STAD	72	FEMALE	WHITE	Stage IIB		Stomach, Adenocarcinoma, Not Otherwise Specified (NOS)	G3	2012		-26334	Alive	TUMOR FREE	628	NA					NA	Complete Remission/Response			0	628	0	628	0	628	0	628
TCGA-BR-A4PE-01	TP53	TCGA-BR-A4PE	STAD	68	FEMALE	WHITE	Stage IB		Stomach, Adenocarcinoma, Not Otherwise Specified (NOS)	G2	2012		-24986	Alive	TUMOR FREE	621	NA					NA	Complete Remission/Response			0	621	0	621	0	621	0	621
TCGA-BR-A4PF-01	TP53	TCGA-BR-A4PF	STAD	72	MALE	WHITE	Stage IIIB		Stomach, Adenocarcinoma, Not Otherwise Specified (NOS)	G3	2012		-26412	Alive	TUMOR FREE	35	NA					NA	Complete Remission/Response			0	35	0	35	0	35	0	35
TCGA-BR-A4QI-01	TP53	TCGA-BR-A4QI	STAD	70	FEMALE	WHITE	Stage IIA		Stomach, Adenocarcinoma, Not Otherwise Specified (NOS)	G3	2012		-25928	Dead	WITH TUMOR	NA	652		Distant Metastasis	Other, specify	Pancreas	383	Complete Remission/Response			1	652	1	652	1	383	1	383
TCGA-BR-A4QL-01	KRAS	TCGA-BR-A4QL	STAD	75	FEMALE	WHITE	Stage IIIB		Stomach, Adenocarcinoma, Not Otherwise Specified (NOS)	G2	2012		-27668	Dead	TUMOR FREE	NA	491					NA	Complete Remission/Response			1	491	0	491	0	491	0	491
TCGA-BR-A4QM-01	Nomut	TCGA-BR-A4QM	STAD	65	MALE	WHITE	Stage IIIA		Stomach, Adenocarcinoma, Not Otherwise Specified (NOS)	G3	2012		-23999	Alive	WITH TUMOR	156	NA		Locoregional Recurrence			127	Complete Remission/Response			0	156	0	156	1	127	1	127
TCGA-BW-A5NO-01	TP53	TCGA-BW-A5NO	LIHC	50	MALE	BLACK OR AFRICAN AMERICAN	Stage IIIA		Hepatocellular Carcinoma	G2	2010		-18510	Alive	TUMOR FREE	20	NA					NA			RX	0	20	0	20	NA	NA	0	20
TCGA-BW-A5NP-01	Nomut	TCGA-BW-A5NP	LIHC	26	FEMALE	WHITE	Stage IV		Hepatocellular Carcinoma	G3	2010		-9809	Alive	WITH TUMOR	0	NA		Extrahepatic Recurrence	Liver		102			RX	0	0	0	0	NA	NA	1	102
TCGA-BW-A5NQ-01	TP53	TCGA-BW-A5NQ	LIHC	63	MALE	WHITE	Stage I		Hepatocellular Carcinoma	G3	2010		-23353	Alive	TUMOR FREE	0	NA					NA			RX	0	0	0	0	NA	NA	0	0
TCGA-CA-5254-01	Nomut	TCGA-CA-5254	COAD	42	FEMALE	ASIAN	Stage IIA		Colon Adenocarcinoma		2010		-15415	Alive	TUMOR FREE	386	NA					NA	Complete Remission/Response			0	386	0	386	0	386	0	386
TCGA-CA-5255-01	KRAS	TCGA-CA-5255	COAD	45	MALE	ASIAN	Stage IIA		Colon Adenocarcinoma		2010		-16743	Alive	TUMOR FREE	376	NA					NA	Complete Remission/Response			0	376	0	376	0	376	0	376
TCGA-CA-5256-01	Nomut	TCGA-CA-5256	COAD	54	FEMALE	ASIAN	Stage IIA		Colon Adenocarcinoma		2010		-19785	Alive	TUMOR FREE	379	NA					NA	Complete Remission/Response			0	379	0	379	0	379	0	379
TCGA-CA-5796-01	KRAS	TCGA-CA-5796	COAD	52	FEMALE	ASIAN	Stage IIA		Colon Mucinous Adenocarcinoma		2010		-19353	Alive	TUMOR FREE	377	NA					NA	Complete Remission/Response			0	377	0	377	0	377	0	377
TCGA-CA-5797-01	TP53	TCGA-CA-5797	COAD	56	MALE	ASIAN	Stage IIA		Colon Adenocarcinoma		2010		-20662	Alive	TUMOR FREE	383	NA					NA	Complete Remission/Response			0	383	0	383	0	383	0	383
TCGA-CA-6715-01	TP53	TCGA-CA-6715	COAD	63	MALE	ASIAN	Stage IIIB		Colon Adenocarcinoma		2010		-23075	Alive	TUMOR FREE	383	NA					NA	Complete Remission/Response			0	383	0	383	0	383	0	383
TCGA-CA-6716-01	KRAS	TCGA-CA-6716	COAD	65	MALE	ASIAN	Stage IIA		Colon Adenocarcinoma		2010		-23943	Alive	TUMOR FREE	371	NA					NA	Complete Remission/Response			0	371	0	371	0	371	0	371
TCGA-CA-6717-01	Nomut	TCGA-CA-6717	COAD	57	MALE	ASIAN	Stage IIA		Colon Mucinous Adenocarcinoma		2010		-20984	Alive	TUMOR FREE	388	NA					NA	Complete Remission/Response			0	388	0	388	0	388	0	388
TCGA-CA-6718-01	Comut	TCGA-CA-6718	COAD	46	MALE	ASIAN	Stage IIA		Colon Adenocarcinoma		2010		-17109	Dead	WITH TUMOR	NA	306					207	Complete Remission/Response			1	306	1	306	1	207	1	207
TCGA-CA-6719-01	TP53	TCGA-CA-6719	COAD	77	MALE	ASIAN	Stage IIA		Colon Adenocarcinoma		2011		-28343	Alive	WITH TUMOR	435	NA					354	Progressive Disease			0	435	0	435	NA	NA	1	354
TCGA-CC-5258-01	TP53	TCGA-CC-5258	LIHC	48	MALE	ASIAN	Stage II		Hepatocellular Carcinoma	G2	2010		-17586	Dead	TUMOR FREE	NA	129					NA			RX	1	129	0	129	NA	NA	0	129
TCGA-CC-5259-01	Nomut	TCGA-CC-5259	LIHC	60	FEMALE	ASIAN	Stage IIIC		Hepatocellular Carcinoma	G2	2010		-21946	Alive	WITH TUMOR	250	NA		Locoregional Recurrence	Liver		180			R0	0	250	0	250	1	180	1	180
TCGA-CC-5260-01	Nomut	TCGA-CC-5260	LIHC	61	FEMALE	ASIAN	Stage IIIC		Hepatocellular Carcinoma	G1	2010		-22345	Dead	TUMOR FREE	NA	87					NA			RX	1	87	0	87	NA	NA	0	87
TCGA-CC-5262-01	Nomut	TCGA-CC-5262	LIHC	67	MALE	ASIAN	Stage IIIC		Hepatocellular Carcinoma	G1	2010		-24787	Dead	TUMOR FREE	NA	103					NA				1	103	0	103	NA	NA	0	103
TCGA-CC-5263-01	TP53	TCGA-CC-5263	LIHC	35	MALE	ASIAN	Stage IIIA		Hepatocellular Carcinoma	G1	2010		-12863	Dead	TUMOR FREE	NA	129					NA			RX	1	129	0	129	NA	NA	0	129
TCGA-CC-5264-01	Nomut	TCGA-CC-5264	LIHC	71	MALE	ASIAN	Stage IIIA		Hepatocellular Carcinoma	G2	2010		-25979	Dead	TUMOR FREE	NA	102					NA			RX	1	102	0	102	NA	NA	0	102
TCGA-CC-A123-01	Nomut	TCGA-CC-A123	LIHC	24	FEMALE	ASIAN	Stage IIIA		Hepatocellular Carcinoma	G1	2010		-9107	Alive	WITH TUMOR	219	NA		New Primary Tumor	Lung		145			RX	0	219	0	219	NA	NA	1	145
TCGA-CC-A1HT-01	TP53	TCGA-CC-A1HT	LIHC	50	MALE	ASIAN	Stage IIIA		Hepatocellular Carcinoma	G3	2010		-18553	Dead	TUMOR FREE	NA	101					NA				1	101	0	101	NA	NA	0	101
TCGA-CC-A3M9-01	TP53	TCGA-CC-A3M9	LIHC	45	MALE	ASIAN	Stage IIIA		Hepatocellular Carcinoma	G3	2011		-16460	Dead	WITH TUMOR	NA	300		Locoregional Recurrence			219			R0	1	300	1	300	1	219	1	219
TCGA-CC-A3MA-01	TP53	TCGA-CC-A3MA	LIHC	61	MALE	ASIAN	Stage IIIA		Hepatocellular Carcinoma	G2	2011		-22375	Dead	WITH TUMOR	NA	303		Locoregional Recurrence			261			R0	1	303	1	303	1	261	1	261
TCGA-CC-A3MB-01	TP53	TCGA-CC-A3MB	LIHC	36	MALE	ASIAN	Stage IIIA		Hepatocellular Carcinoma	G1	2011		-13255	Dead	WITH TUMOR	NA	315		New Primary Tumor	Lung		260			R0	1	315	1	315	0	315	1	260
TCGA-CC-A3MC-01	Nomut	TCGA-CC-A3MC	LIHC	54	MALE	ASIAN	Stage IIIA		Hepatocellular Carcinoma	G2	2011		-20067	Alive	WITH TUMOR	363	NA		Locoregional Recurrence	Liver		297			R0	0	363	0	363	1	297	1	297
TCGA-CC-A5UC-01	Nomut	TCGA-CC-A5UC	LIHC	63	MALE	ASIAN	Stage IIIA		Hepatocellular Carcinoma	G3	2012		-23156	Dead	WITH TUMOR	NA	347		New Primary Tumor	Lung		312			R0	1	347	1	347	0	347	1	312
TCGA-CC-A5UD-01	TP53	TCGA-CC-A5UD	LIHC	45	MALE	ASIAN	Stage IIIA		Hepatocellular Carcinoma	G2	2012		-16702	Dead	WITH TUMOR	NA	304		Locoregional Recurrence			182			R0	1	304	1	304	1	182	1	182
TCGA-CC-A5UE-01	TP53	TCGA-CC-A5UE	LIHC	48	MALE	ASIAN	Stage IIIB		Hepatocellular Carcinoma	G2	2012		-17805	Dead	WITH TUMOR	NA	272		Locoregional Recurrence			175			R0	1	272	1	272	1	175	1	175
TCGA-CC-A7IE-01	Nomut	TCGA-CC-A7IE	LIHC	57	MALE	ASIAN	Stage IIIA		Hepatocellular Carcinoma	G2	2012		-20985	Dead	WITH TUMOR	NA	217		New Primary Tumor	Lung		169			R0	1	217	1	217	0	217	1	169
TCGA-CC-A7IF-01	Nomut	TCGA-CC-A7IF	LIHC	59	MALE	ASIAN	Stage IIIA		Hepatocellular Carcinoma	G1	2013		-21845	Dead	WITH TUMOR	NA	649		New Primary Tumor	Lung		254			R0	1	649	1	649	0	649	1	254
TCGA-CC-A7IG-01	TP53	TCGA-CC-A7IG	LIHC	47	MALE	ASIAN	Stage II		Hepatocellular Carcinoma	G2	2013		-17453	Dead	WITH TUMOR	NA	299		Locoregional Recurrence			195			R0	1	299	1	299	1	195	1	195
TCGA-CC-A7IH-01	Nomut	TCGA-CC-A7IH	LIHC	58	MALE	ASIAN	Stage IIIA		Hepatocellular Carcinoma	G1	2013		-21381	Alive	TUMOR FREE	365	NA					NA			R0	0	365	0	365	0	365	0	365
TCGA-CC-A7II-01	TP53	TCGA-CC-A7II	LIHC	54	MALE	ASIAN	Stage IIIA		Hepatocellular Carcinoma	G3	2013		-20079	Alive	WITH TUMOR	399	NA		Locoregional Recurrence			278			R0	0	399	0	399	1	278	1	278
TCGA-CC-A7IJ-01	TP53	TCGA-CC-A7IJ	LIHC	56	MALE	ASIAN	Stage II		Hepatocellular Carcinoma	G3	2013		-20751	Alive	TUMOR FREE	382	NA					NA			R0	0	382	0	382	0	382	0	382
TCGA-CC-A7IK-01	Nomut	TCGA-CC-A7IK	LIHC	59	MALE	ASIAN	Stage IIIA		Hepatocellular Carcinoma	G3	2013		-21552	Dead	WITH TUMOR	NA	262		Locoregional Recurrence			150			R0	1	262	1	262	1	150	1	150
TCGA-CC-A7IL-01	Nomut	TCGA-CC-A7IL	LIHC	61	MALE	ASIAN	Stage IIIA		Hepatocellular Carcinoma	G1	2013		-22319	Dead	WITH TUMOR	NA	278		Locoregional Recurrence			179			R0	1	278	1	278	1	179	1	179
TCGA-CC-A8HS-01	TP53	TCGA-CC-A8HS	LIHC	18	MALE	ASIAN	Stage IIIC		Hepatocellular Carcinoma	G1	2013		-6617	Dead	WITH TUMOR	NA	300		Locoregional Recurrence			201			R0	1	300	1	300	1	201	1	201
TCGA-CC-A8HT-01	TP53	TCGA-CC-A8HT	LIHC	74	MALE	ASIAN	Stage IIIA		Hepatocellular Carcinoma	G2	2013		-27334	Dead	WITH TUMOR	NA	140		Locoregional Recurrence			83			R0	1	140	1	140	1	83	1	83
TCGA-CC-A8HU-01	TP53	TCGA-CC-A8HU	LIHC	39	FEMALE	ASIAN	Stage IIIA		Hepatocellular Carcinoma	G3	2013		-14367	Dead	WITH TUMOR	NA	344		Locoregional Recurrence			301			R0	1	344	1	344	1	301	1	301
TCGA-CC-A8HV-01	TP53	TCGA-CC-A8HV	LIHC	51	FEMALE	ASIAN	Stage II		Hepatocellular Carcinoma	G2	2013		-18935	Dead	WITH TUMOR	NA	279		Locoregional Recurrence			149			R0	1	279	1	279	1	149	1	149
TCGA-CC-A9FS-01	Nomut	TCGA-CC-A9FS	LIHC	55	MALE	ASIAN	Stage II		Hepatocellular Carcinoma	G2	2013		-20157	Alive	WITH TUMOR	211	NA		New Primary Tumor	Lung		109			R0	0	211	0	211	0	211	1	109
TCGA-CC-A9FU-01	Nomut	TCGA-CC-A9FU	LIHC	52	FEMALE	ASIAN	Stage IIIA		Hepatocellular Carcinoma	G2	2013		-19326	Alive	TUMOR FREE	0	NA					NA			R0	0	0	0	0	0	0	0	0
TCGA-CC-A9FV-01	Nomut	TCGA-CC-A9FV	LIHC	57	MALE	ASIAN	Stage IIIA		Hepatocellular Carcinoma	G2	2013		-21044	Alive	TUMOR FREE	0	NA					NA			R0	0	0	0	0	0	0	0	0
TCGA-CC-A9FW-01	Nomut	TCGA-CC-A9FW	LIHC	68	MALE	ASIAN	Stage IIIA		Hepatocellular Carcinoma	G2	2013		-24891	Alive	WITH TUMOR	248	NA		Locoregional Recurrence			153			R0	0	248	0	248	1	153	1	153
TCGA-CD-5798-01	KRAS	TCGA-CD-5798	STAD	82	MALE	ASIAN	Stage II		Stomach, Intestinal Adenocarcinoma, Mucinous Type	G2	2010		-30310	Alive	TUMOR FREE	408	NA					NA	Complete Remission/Response			0	408	0	408	0	408	0	408
TCGA-CD-5799-01	TP53	TCGA-CD-5799	STAD	45	MALE	ASIAN	Stage II		Stomach, Intestinal Adenocarcinoma, Not Otherwise Specified (NOS)	G3	2010		-16533	Alive	TUMOR FREE	396	NA					NA	Complete Remission/Response			0	396	0	396	0	396	0	396
TCGA-CD-5800-01	TP53	TCGA-CD-5800	STAD	51	FEMALE	ASIAN	Stage II		Stomach, Intestinal Adenocarcinoma, Papillary Type	G1	2010		NA	Alive	TUMOR FREE	400	NA					NA	Complete Remission/Response			0	400	0	400	0	400	0	400
TCGA-CD-5801-01	Nomut	TCGA-CD-5801	STAD	69	MALE	ASIAN	Stage IIIA		Stomach, Adenocarcinoma, Not Otherwise Specified (NOS)	G3	2010		NA	Dead	WITH TUMOR	NA	401					NA	Progressive Disease			1	401	1	401	NA	NA	1	401
TCGA-CD-5803-01	Nomut	TCGA-CD-5803	STAD	78	FEMALE	ASIAN	Stage II		Stomach, Adenocarcinoma, Not Otherwise Specified (NOS)	G3	2010		-28608	Dead	WITH TUMOR	NA	341		Distant Metastasis	Liver		300	Progressive Disease			1	341	1	341	NA	NA	1	300
TCGA-CD-5804-01	TP53	TCGA-CD-5804	STAD	90	MALE	ASIAN	[Discrepancy]		Stomach, Adenocarcinoma, Not Otherwise Specified (NOS)	G2	2010		-32872	Alive	TUMOR FREE	368	NA					NA	Complete Remission/Response			0	368	0	368	0	368	0	368
TCGA-CD-5813-01	TP53	TCGA-CD-5813	STAD	60	MALE	ASIAN	Stage II		Stomach, Intestinal Adenocarcinoma, Mucinous Type	G3	2010		-21995	Dead	WITH TUMOR	NA	377		Distant Metastasis	Liver		315	Complete Remission/Response			1	377	1	377	1	315	1	315
TCGA-CD-8524-01	TP53	TCGA-CD-8524	STAD	61	FEMALE	ASIAN	Stage II		Stomach, Intestinal Adenocarcinoma, Not Otherwise Specified (NOS)	G3	2010		-22445	Alive	WITH TUMOR	388	NA		Locoregional Recurrence			69	Complete Remission/Response			0	388	0	388	1	69	1	69
TCGA-CD-8525-01	TP53	TCGA-CD-8525	STAD	82	FEMALE	ASIAN	Stage IIIA		Stomach, Intestinal Adenocarcinoma, Mucinous Type	G3	2010		-30004	Alive	TUMOR FREE	383	NA					NA	Complete Remission/Response			0	383	0	383	0	383	0	383
TCGA-CD-8526-01	TP53	TCGA-CD-8526	STAD	73	FEMALE	ASIAN	Stage IIIA		Stomach, Intestinal Adenocarcinoma, Not Otherwise Specified (NOS)	G3	2010		-26840	Alive	TUMOR FREE	381	NA					NA	Complete Remission/Response			0	381	0	381	0	381	0	381
TCGA-CD-8527-01	Nomut	TCGA-CD-8527	STAD	72	FEMALE	ASIAN	Stage II		Stomach, Intestinal Adenocarcinoma, Not Otherwise Specified (NOS)	G2	2010		-26503	Dead	WITH TUMOR	NA	218		Distant Metastasis	Liver		159	Complete Remission/Response			1	218	1	218	1	159	1	159
TCGA-CD-8528-01	TP53	TCGA-CD-8528	STAD	43	FEMALE	ASIAN	Stage IIIA		Stomach, Adenocarcinoma, Not Otherwise Specified (NOS)	G3	2010		-15986	Alive	TUMOR FREE	375	NA					NA	Complete Remission/Response			0	375	0	375	0	375	0	375
TCGA-CD-8529-01	Nomut	TCGA-CD-8529	STAD	65	MALE	ASIAN	Stage IV		Stomach, Intestinal Adenocarcinoma, Mucinous Type	G2	2011		-23979	Alive	TUMOR FREE	374	NA					NA	Complete Remission/Response			0	374	0	374	NA	NA	0	374
TCGA-CD-8530-01	TP53	TCGA-CD-8530	STAD	51	MALE	ASIAN	Stage II		Stomach, Adenocarcinoma, Diffuse Type	G3	2011		-18992	Alive	TUMOR FREE	377	NA					NA	Complete Remission/Response			0	377	0	377	0	377	0	377
TCGA-CD-8531-01	TP53	TCGA-CD-8531	STAD	66	FEMALE	ASIAN	Stage IIIA		Stomach, Adenocarcinoma, Diffuse Type	G3	2011		-24453	Alive	TUMOR FREE	383	NA					NA	Complete Remission/Response			0	383	0	383	0	383	0	383
TCGA-CD-8532-01	Nomut	TCGA-CD-8532	STAD	52	MALE	ASIAN	Stage II		Stomach, Adenocarcinoma, Not Otherwise Specified (NOS)	G2	2011		-19284	Dead	WITH TUMOR	NA	354		Locoregional Recurrence			282	Complete Remission/Response			1	354	1	354	1	282	1	282
TCGA-CD-8533-01	TP53	TCGA-CD-8533	STAD	48	MALE	ASIAN	Stage II		Stomach, Adenocarcinoma, Not Otherwise Specified (NOS)	G3	2011		-17821	Alive	WITH TUMOR	468	NA		Distant Metastasis	Other, specify	liver and lung	226	Complete Remission/Response			0	468	0	468	1	226	1	226
TCGA-CD-8534-01	Nomut	TCGA-CD-8534	STAD	41	MALE	ASIAN	Stage II		Stomach, Adenocarcinoma, Diffuse Type	G3	2011		-15227	Alive	WITH TUMOR	367	NA		Distant Metastasis	Other, specify	Pancreas, Transverse Colon	201	Progressive Disease			0	367	0	367	NA	NA	1	201
TCGA-CD-8535-01	Comut	TCGA-CD-8535	STAD	59	MALE	ASIAN	Stage IIIA		Stomach, Adenocarcinoma, Not Otherwise Specified (NOS)	G3	2011		-21559	Alive	TUMOR FREE	390	NA					NA	Complete Remission/Response			0	390	0	390	0	390	0	390
TCGA-CD-8536-01	Nomut	TCGA-CD-8536	STAD	74	MALE	ASIAN	Stage II		Stomach, Adenocarcinoma, Not Otherwise Specified (NOS)	G3	2011		-27328	Alive	TUMOR FREE	378	NA					NA	Complete Remission/Response			0	378	0	378	0	378	0	378
TCGA-CD-A486-01	TP53	TCGA-CD-A486	STAD	68	MALE	ASIAN	Stage IIA		Stomach, Adenocarcinoma, Not Otherwise Specified (NOS)	G2	2011		-24879	Dead	WITH TUMOR	NA	192		Distant Metastasis	Liver	liver and lung	79	Complete Remission/Response			1	192	1	192	1	79	1	79
TCGA-CD-A489-01	TP53	TCGA-CD-A489	STAD	58	MALE	ASIAN	Stage IIA		Stomach, Adenocarcinoma, Diffuse Type	G3	2011		-21517	Dead	WITH TUMOR	NA	344		Locoregional Recurrence			277	Complete Remission/Response			1	344	1	344	1	277	1	277
TCGA-CD-A48A-01	Nomut	TCGA-CD-A48A	STAD	57	MALE	ASIAN	Stage IIA		Stomach, Adenocarcinoma, Not Otherwise Specified (NOS)	G2	2011		-20839	Alive	TUMOR FREE	378	NA					NA	Complete Remission/Response			0	378	0	378	0	378	0	378
TCGA-CD-A48C-01	TP53	TCGA-CD-A48C	STAD	79	FEMALE	ASIAN	Stage IIB		Stomach, Adenocarcinoma, Not Otherwise Specified (NOS)	G3	2011		-29203	Dead	WITH TUMOR	NA	353		Locoregional Recurrence			230	Complete Remission/Response			1	353	1	353	1	230	1	230
TCGA-CD-A4MG-01	Nomut	TCGA-CD-A4MG	STAD	76	MALE	ASIAN	Stage IIA		Stomach, Adenocarcinoma, Diffuse Type	G3	2011		-28019	Dead	WITH TUMOR	NA	200		Locoregional Recurrence			74	Complete Remission/Response			1	200	1	200	1	74	1	74
TCGA-CD-A4MH-01	TP53	TCGA-CD-A4MH	STAD	86	FEMALE	ASIAN	Stage IIA		Stomach, Adenocarcinoma, Not Otherwise Specified (NOS)	G2	2011		-31683	Alive	TUMOR FREE	371	NA					NA	Complete Remission/Response			0	371	0	371	0	371	0	371
TCGA-CD-A4MI-01	Nomut	TCGA-CD-A4MI	STAD	62	MALE	ASIAN	Stage IIIA		Stomach, Adenocarcinoma, Not Otherwise Specified (NOS)	G1	2011		-22721	Dead	WITH TUMOR	NA	358		Locoregional Recurrence			271	Complete Remission/Response			1	358	1	358	1	271	1	271
TCGA-CD-A4MJ-01	KRAS	TCGA-CD-A4MJ	STAD	60	MALE	ASIAN	Stage IB		Stomach, Adenocarcinoma, Not Otherwise Specified (NOS)	G2	2011		-21932	Alive	WITH TUMOR	384	NA		Locoregional Recurrence			69	Complete Remission/Response			0	384	0	384	1	69	1	69
TCGA-CG-4301-01	Nomut	TCGA-CG-4301	STAD	75	FEMALE		Stage IV		Stomach, Adenocarcinoma, Not Otherwise Specified (NOS)	G3	2006		-27516	Alive	WITH TUMOR	92	NA					NA				0	92	0	92	NA	NA	0	92
TCGA-CG-4304-01	Nomut	TCGA-CG-4304	STAD	84	MALE		Stage IB		Stomach, Adenocarcinoma, Not Otherwise Specified (NOS)	G2	2008		-31017	Alive		NA	NA					NA				0	NA	0	NA	NA	NA	0	NA
TCGA-CG-4305-01	Nomut	TCGA-CG-4305	STAD	69	MALE		Stage II		Stomach, Adenocarcinoma, Not Otherwise Specified (NOS)	G3	2008		-25295	Alive	TUMOR FREE	485	NA					457	[Unknown]			0	485	0	485	NA	NA	1	457
TCGA-CG-4306-01	Nomut	TCGA-CG-4306	STAD	90	MALE		Stage IV		Stomach, Adenocarcinoma, Not Otherwise Specified (NOS)	G3	2006		-32871	Dead		NA	31					NA				1	31	NA	31	NA	NA	0	31
TCGA-CG-4436-01	TP53	TCGA-CG-4436	STAD	57	MALE		Stage IB		Stomach, Intestinal Adenocarcinoma, Not Otherwise Specified (NOS)	G2	2005		-20941	Alive	TUMOR FREE	243	NA					NA	Complete Remission/Response			0	243	0	243	0	243	0	243
TCGA-CG-4437-01	Nomut	TCGA-CG-4437	STAD	83	MALE		Stage II		Stomach, Intestinal Adenocarcinoma, Not Otherwise Specified (NOS)	G2	2006		-30467	Alive	TUMOR FREE	245	NA					NA	Complete Remission/Response			0	245	0	245	0	245	0	245
TCGA-CG-4438-01	TP53	TCGA-CG-4438	STAD	56	MALE		Stage IV		Stomach, Intestinal Adenocarcinoma, Not Otherwise Specified (NOS)	G3	2006		-20574	Alive		1645	NA					NA				0	1645	0	1645	NA	NA	0	1645
TCGA-CG-4440-01	TP53	TCGA-CG-4440	STAD	68	FEMALE		Stage IV		Stomach, Intestinal Adenocarcinoma, Not Otherwise Specified (NOS)	G3	2006		-25171	Dead		NA	122					NA				1	122	NA	122	NA	NA	0	122
TCGA-CG-4441-01	Nomut	TCGA-CG-4441	STAD	83	MALE		Stage IIIA		Stomach, Intestinal Adenocarcinoma, Not Otherwise Specified (NOS)	G2	2006		-30528	Dead		NA	426					NA				1	426	NA	426	NA	NA	0	426
TCGA-CG-4442-01	KRAS	TCGA-CG-4442	STAD	85	MALE		Stage IB		Stomach, Intestinal Adenocarcinoma, Not Otherwise Specified (NOS)	G3	2006		-31350	Alive	TUMOR FREE	0	NA					NA				0	0	0	0	NA	NA	0	0
TCGA-CG-4443-01	Nomut	TCGA-CG-4443	STAD	68	MALE		Stage IA		Stomach, Intestinal Adenocarcinoma, Not Otherwise Specified (NOS)	G2	2006		-24990	Alive		912	NA					NA				0	912	0	912	NA	NA	0	912
TCGA-CG-4444-01	TP53	TCGA-CG-4444	STAD	76	MALE		Stage IIIA		Stomach, Adenocarcinoma, Diffuse Type	G3	2006		-27912	Alive	TUMOR FREE	1431	NA					NA	Complete Remission/Response			0	1431	0	1431	0	1431	0	1431
TCGA-CG-4449-01	TP53	TCGA-CG-4449	STAD	81	MALE		Stage II		Stomach, Intestinal Adenocarcinoma, Mucinous Type	G2	2007		-29705	Alive	WITH TUMOR	580	NA					336	Partial Remission/Response			0	580	0	580	NA	NA	1	336
TCGA-CG-4460-01	TP53	TCGA-CG-4460	STAD	66	FEMALE		Stage IV		Stomach, Intestinal Adenocarcinoma, Not Otherwise Specified (NOS)	G2	2008		-24229	Dead	WITH TUMOR	NA	669					487	Partial Remission/Response			1	669	1	669	NA	NA	1	487
TCGA-CG-4462-01	Nomut	TCGA-CG-4462	STAD	72	FEMALE		Stage IV		Stomach, Adenocarcinoma, Diffuse Type	G3	2008		-26511	Dead	WITH TUMOR	NA	0					NA				1	0	1	0	NA	NA	1	0
TCGA-CG-4465-01	Nomut	TCGA-CG-4465	STAD	69	FEMALE		Stage IV		Stomach, Adenocarcinoma, Diffuse Type	G3	2008		-25233	Dead		NA	274					NA				1	274	NA	274	NA	NA	0	274
TCGA-CG-4466-01	TP53	TCGA-CG-4466	STAD	81	FEMALE		Stage IB		Stomach, Intestinal Adenocarcinoma, Not Otherwise Specified (NOS)	G2	2009		-29739	Alive	TUMOR FREE	577	NA					NA	Complete Remission/Response			0	577	0	577	0	577	0	577
TCGA-CG-4469-01	TP53	TCGA-CG-4469	STAD	70	MALE		Stage IV		Stomach, Intestinal Adenocarcinoma, Not Otherwise Specified (NOS)	G3	2009		-25598	Dead		NA	215					NA				1	215	NA	215	NA	NA	0	215
TCGA-CG-4474-01	Nomut	TCGA-CG-4474	STAD	67	FEMALE		Stage IV		Stomach, Adenocarcinoma, Diffuse Type	G3	2010		-24686	Alive	WITH TUMOR	0	NA					NA				0	0	0	0	NA	NA	0	0
TCGA-CG-4475-01	Nomut	TCGA-CG-4475	STAD	76	MALE		Stage IIB			G3	2010		-28065	Alive	TUMOR FREE	699	NA					NA	Partial Remission/Response			0	699	0	699	NA	NA	0	699
TCGA-CG-4476-01	Nomut	TCGA-CG-4476	STAD	69	MALE		Stage IIIC		Stomach, Adenocarcinoma, Diffuse Type	G3	2010		-25506	Alive	TUMOR FREE	0	NA					NA				0	0	0	0	NA	NA	0	0
TCGA-CG-4477-01	TP53	TCGA-CG-4477	STAD	58	FEMALE		Stage IB		Stomach, Intestinal Adenocarcinoma, Not Otherwise Specified (NOS)	G3	2008		-21427	Alive	WITH TUMOR	942	NA					365	Progressive Disease			0	942	0	942	NA	NA	1	365
TCGA-CG-5716-01	Nomut	TCGA-CG-5716	STAD	86	MALE		Stage IV		Stomach, Adenocarcinoma, Not Otherwise Specified (NOS)	G2	2010		-31411	Alive	WITH TUMOR	0	NA					NA				0	0	0	0	NA	NA	0	0
TCGA-CG-5717-01	TP53	TCGA-CG-5717	STAD	58	MALE		Stage II		Stomach, Adenocarcinoma, Not Otherwise Specified (NOS)	G3	2006		-21458	Dead	WITH TUMOR	NA	212					120	Progressive Disease			1	212	1	212	NA	NA	1	120
TCGA-CG-5718-01	TP53	TCGA-CG-5718	STAD	78	FEMALE		Stage II		Stomach, Intestinal Adenocarcinoma, Not Otherwise Specified (NOS)	G2	2008		-28763	Dead	TUMOR FREE	NA	1095					NA	[Unknown]			1	1095	0	1095	NA	NA	0	1095
TCGA-CG-5719-01	Nomut	TCGA-CG-5719	STAD	54	FEMALE		Stage IV		Stomach, Intestinal Adenocarcinoma, Not Otherwise Specified (NOS)	G1	2010		-19966	Alive	TUMOR FREE	31	NA					NA				0	31	0	31	NA	NA	0	31
TCGA-CG-5720-01	Nomut	TCGA-CG-5720	STAD	71	MALE		Stage IB		Stomach, Adenocarcinoma, Not Otherwise Specified (NOS)	G3	2003		-26176	Dead	TUMOR FREE	NA	30					NA				1	30	0	30	NA	NA	0	30
TCGA-CG-5721-01	TP53	TCGA-CG-5721	STAD	58	MALE		Stage IV		Stomach, Intestinal Adenocarcinoma, Not Otherwise Specified (NOS)	G3	2005		-21244	Alive	TUMOR FREE	183	NA					NA	Complete Remission/Response			0	183	0	183	NA	NA	0	183
TCGA-CG-5722-01	Nomut	TCGA-CG-5722	STAD	67	FEMALE		Stage IV		Stomach, Intestinal Adenocarcinoma, Not Otherwise Specified (NOS)	G3	2005		-24472	Alive	WITH TUMOR	30	NA					NA				0	30	0	30	NA	NA	0	30
TCGA-CG-5723-01	TP53	TCGA-CG-5723	STAD	83	MALE		Stage II		Stomach, Adenocarcinoma, Not Otherwise Specified (NOS)	G3	2003		-30376	Alive		3196	NA					NA	[Unknown]			0	3196	0	3196	NA	NA	0	3196
TCGA-CG-5724-01	Nomut	TCGA-CG-5724	STAD	59	MALE		Stage IV		Stomach, Adenocarcinoma, Diffuse Type	G3	2003		-21762	Dead	WITH TUMOR	NA	366					122	Progressive Disease			1	366	1	366	NA	NA	1	122
TCGA-CG-5725-01	Nomut	TCGA-CG-5725	STAD	72	MALE		Stage IB		Stomach, Adenocarcinoma, Not Otherwise Specified (NOS)	G3	2005		-26329	Dead	WITH TUMOR	NA	457					153	Progressive Disease			1	457	1	457	NA	NA	1	153
TCGA-CG-5726-01	Nomut	TCGA-CG-5726	STAD	73	MALE		Stage IA		Stomach, Intestinal Adenocarcinoma, Not Otherwise Specified (NOS)	G2	2004		-26998	Dead	TUMOR FREE	NA	881					NA				1	881	0	881	NA	NA	0	881
TCGA-CG-5732-01	Nomut	TCGA-CG-5732	STAD	66	MALE		Stage IV		Stomach, Intestinal Adenocarcinoma, Not Otherwise Specified (NOS)	G2	2003		-24379	Dead	WITH TUMOR	NA	2100					1949	[Discrepancy]			1	2100	1	2100	NA	NA	1	1949
TCGA-CG-5734-01	TP53	TCGA-CG-5734	STAD	68	MALE		Stage IIIA		Stomach, Intestinal Adenocarcinoma, Not Otherwise Specified (NOS)	G3	2005		-25079	Dead		NA	243					NA				1	243	NA	243	NA	NA	0	243
TCGA-CI-6619-01	TP53	TCGA-CI-6619	READ	41	MALE	WHITE	Stage IV		Rectal Adenocarcinoma		2010		-15322	Alive		184	NA					NA				0	184	0	184	NA	NA	0	184
TCGA-CI-6620-01	Comut	TCGA-CI-6620	READ	41	FEMALE	WHITE	Stage IVA		Rectal Adenocarcinoma		2010		-15322	Alive	WITH TUMOR	1009	NA					90	Progressive Disease			0	1009	0	1009	NA	NA	1	90
TCGA-CI-6621-01	TP53	TCGA-CI-6621	READ	63	MALE	WHITE	Stage IIIB		Rectal Adenocarcinoma		2010		-23240	Alive		419	NA					NA	[Unknown]			0	419	0	419	NA	NA	0	419
TCGA-CI-6622-01	KRAS	TCGA-CI-6622	READ	74	MALE	WHITE	Stage IIB		Rectal Adenocarcinoma		2010		-27336	Alive	TUMOR FREE	1362	NA					NA	[Unknown]			0	1362	0	1362	NA	NA	0	1362
TCGA-CI-6623-01	TP53	TCGA-CI-6623	READ	44	MALE	WHITE	Stage I		Rectal Adenocarcinoma		2011		-16177	Alive	TUMOR FREE	1443	NA					NA	[Unknown]			0	1443	0	1443	NA	NA	0	1443
TCGA-CI-6624-01	TP53	TCGA-CI-6624	READ	53	FEMALE	WHITE	Stage I		Rectal Adenocarcinoma		2011		-19419	Alive		1466	NA					NA	[Unknown]			0	1466	0	1466	NA	NA	0	1466
TCGA-CK-4947-01	KRAS	TCGA-CK-4947	COAD	46	FEMALE	WHITE	Stage IIIB		Colon Adenocarcinoma		2003		-16980	Alive	WITH TUMOR	534	NA					21	Stable Disease			0	534	0	534	NA	NA	1	21
TCGA-CK-4948-01	Comut	TCGA-CK-4948	COAD	45	FEMALE	WHITE	Stage III		Colon Adenocarcinoma		2002		-16736	Alive	TUMOR FREE	4502	NA					NA	Complete Remission/Response			0	4502	0	4502	0	4502	0	4502
TCGA-CK-4950-01	KRAS	TCGA-CK-4950	COAD	68	FEMALE	BLACK OR AFRICAN AMERICAN	Stage IIIB		Colon Mucinous Adenocarcinoma		2008		-24944	Alive	TUMOR FREE	2599	NA					NA	Complete Remission/Response			0	2599	0	2599	0	2599	0	2599
TCGA-CK-4951-01	TP53	TCGA-CK-4951	COAD	79	FEMALE	WHITE	Stage IIA		Colon Mucinous Adenocarcinoma		2007		-28982	Dead	TUMOR FREE	NA	2134		Locoregional Disease			480				1	2134	0	2134	NA	NA	1	480
TCGA-CK-4952-01	Nomut	TCGA-CK-4952	COAD	48	FEMALE	WHITE	Stage IIIC		Colon Mucinous Adenocarcinoma		2007		-17826	Alive	TUMOR FREE	475	NA					NA	[Unknown]			0	475	0	475	NA	NA	0	475
TCGA-CK-5912-01	Nomut	TCGA-CK-5912	COAD	81	MALE	WHITE	Stage I		Colon Adenocarcinoma		2006		-29938	Dead	TUMOR FREE	NA	1493					NA	Complete Remission/Response			1	1493	0	1493	0	1493	0	1493
TCGA-CK-5913-01	Nomut	TCGA-CK-5913	COAD	58	FEMALE	WHITE	Stage IIA		Colon Adenocarcinoma		2008		-21399	Alive	TUMOR FREE	1561	NA					NA	Complete Remission/Response			0	1561	0	1561	0	1561	0	1561
TCGA-CK-5914-01	TP53	TCGA-CK-5914	COAD	81	MALE	WHITE	Stage IIIB		Colon Adenocarcinoma		2008		-29586	Alive	TUMOR FREE	669	NA					NA				0	669	0	669	NA	NA	0	669
TCGA-CK-5915-01	Nomut	TCGA-CK-5915	COAD	63	MALE	WHITE	Stage I		Colon Adenocarcinoma		2007		-23040	Alive	TUMOR FREE	0	NA					NA				0	0	0	0	NA	NA	0	0
TCGA-CK-5916-01	TP53	TCGA-CK-5916	COAD	71	FEMALE	WHITE	Stage I		Colon Adenocarcinoma		2003		-26024	Dead	WITH TUMOR	NA	643					292	Progressive Disease			1	643	1	643	NA	NA	1	292
TCGA-CK-6746-01	Nomut	TCGA-CK-6746	COAD	84	FEMALE	WHITE	Stage IIB		Colon Adenocarcinoma		2009		-30957	Alive	TUMOR FREE	0	NA					NA				0	0	0	0	NA	NA	0	0
TCGA-CK-6747-01	TP53	TCGA-CK-6747	COAD	87	FEMALE	WHITE	Stage IIA		Colon Adenocarcinoma		2008		-32052	Alive	TUMOR FREE	2523	NA					NA	Complete Remission/Response			0	2523	0	2523	0	2523	0	2523
TCGA-CK-6748-01	KRAS	TCGA-CK-6748	COAD	45	FEMALE	WHITE	Stage IV		Colon Mucinous Adenocarcinoma		2008		-16529	Alive	WITH TUMOR	61	NA					NA	[Unknown]			0	61	0	61	NA	NA	0	61
TCGA-CK-6751-01	KRAS	TCGA-CK-6751	COAD	88	FEMALE	WHITE	Stage I		Colon Mucinous Adenocarcinoma		2002		-32354	Alive	TUMOR FREE	3780	NA					NA				0	3780	0	3780	NA	NA	0	3780
TCGA-CL-4957-01	TP53	TCGA-CL-4957	READ	79	FEMALE		[Discrepancy]		Rectal Adenocarcinoma		2008		-29081	Alive		425	NA					NA	Complete Remission/Response			0	425	0	425	0	425	0	425
TCGA-CL-5917-01	Comut	TCGA-CL-5917	READ	71	FEMALE	WHITE	Stage IIIC		Rectal Adenocarcinoma		2006		-26084	Alive	TUMOR FREE	2376	NA					NA	Complete Remission/Response			0	2376	0	2376	0	2376	0	2376
TCGA-CL-5918-01	TP53	TCGA-CL-5918	READ	90	FEMALE	WHITE	Stage IIA		Rectal Adenocarcinoma		2008		-32873	Alive	TUMOR FREE	218	NA					NA	Complete Remission/Response			0	218	0	218	0	218	0	218
TCGA-CM-4743-01	Nomut	TCGA-CM-4743	COAD	69	MALE	WHITE	Stage IIA		Colon Adenocarcinoma		2010		-25291	Alive	TUMOR FREE	701	NA					NA	Complete Remission/Response			0	701	0	701	0	701	0	701
TCGA-CM-4744-01	KRAS	TCGA-CM-4744	COAD	69	MALE	WHITE	Stage I		Colon Adenocarcinoma		2010		-25506	Alive	TUMOR FREE	609	NA					NA	Complete Remission/Response			0	609	0	609	0	609	0	609
TCGA-CM-4747-01	KRAS	TCGA-CM-4747	COAD	47	MALE	WHITE	Stage IVA		Colon Adenocarcinoma		2010		-17198	Alive	[Discrepancy]	761	NA					NA	[Discrepancy]			0	761	0	761	NA	NA	0	761
TCGA-CM-4751-01	Comut	TCGA-CM-4751	COAD	62	MALE	WHITE	Stage IIIB		Colon Adenocarcinoma		2009		-22891	Alive	TUMOR FREE	822	NA					NA	Complete Remission/Response			0	822	0	822	0	822	0	822
TCGA-CM-5344-01	Nomut	TCGA-CM-5344	COAD	39	FEMALE	WHITE	Stage IIIB		Colon Adenocarcinoma		2010		-14426	Alive	TUMOR FREE	670	NA					NA	[Unknown]			0	670	0	670	NA	NA	0	670
TCGA-CM-5348-01	TP53	TCGA-CM-5348	COAD	72	MALE	WHITE	Stage IIIB		Colon Adenocarcinoma		2010		-26543	Alive	TUMOR FREE	699	NA					NA	[Unknown]			0	699	0	699	NA	NA	0	699
TCGA-CM-5349-01	KRAS	TCGA-CM-5349	COAD	68	FEMALE	WHITE	Stage IIA		Colon Adenocarcinoma		2010		-24867	Alive	TUMOR FREE	915	NA					NA	[Unknown]			0	915	0	915	NA	NA	0	915
TCGA-CM-5860-01	TP53	TCGA-CM-5860	COAD	44	MALE	WHITE	Stage IIA		Colon Adenocarcinoma		2010		-16344	Alive	TUMOR FREE	974	NA					NA				0	974	0	974	NA	NA	0	974
TCGA-CM-5861-01	Nomut	TCGA-CM-5861	COAD	63	FEMALE	WHITE	Stage IIA		Colon Adenocarcinoma		2010		-23253	Alive	TUMOR FREE	457	NA		Locoregional Disease			335				0	457	0	457	NA	NA	1	335
TCGA-CM-5862-01	TP53	TCGA-CM-5862	COAD	80	MALE	WHITE	Stage IVA		Colon Adenocarcinoma		2010		-29493	Dead	WITH TUMOR	NA	153					31				1	153	1	153	NA	NA	1	31
TCGA-CM-5863-01	KRAS	TCGA-CM-5863	COAD	60	FEMALE	WHITE	Stage IIIB		Colon Mucinous Adenocarcinoma		2010		-22127	Alive	TUMOR FREE	457	NA					NA				0	457	0	457	NA	NA	0	457
TCGA-CM-5864-01	TP53	TCGA-CM-5864	COAD	60	MALE	WHITE	Stage I		Colon Adenocarcinoma		2010		-22219	Alive	TUMOR FREE	457	NA					NA				0	457	0	457	NA	NA	0	457
TCGA-CM-5868-01	TP53	TCGA-CM-5868	COAD	59	FEMALE	WHITE	Stage IVA		Colon Adenocarcinoma		2010		-21672	Alive	WITH TUMOR	518	NA					NA				0	518	0	518	NA	NA	0	518
TCGA-CM-6161-01	Nomut	TCGA-CM-6161	COAD	36	FEMALE	WHITE	Stage I		Colon Adenocarcinoma		2010		-13363	Alive	TUMOR FREE	457	NA					NA				0	457	0	457	NA	NA	0	457
TCGA-CM-6163-01	TP53	TCGA-CM-6163	COAD	74	MALE	WHITE	Stage I		Colon Adenocarcinoma		2010		-27150	Alive	TUMOR FREE	427	NA					NA				0	427	0	427	NA	NA	0	427
TCGA-CM-6164-01	Comut	TCGA-CM-6164	COAD	46	FEMALE	WHITE	Stage IIA		Colon Adenocarcinoma		2009		-16802	Alive	TUMOR FREE	883	NA					NA				0	883	0	883	NA	NA	0	883
TCGA-CM-6165-01	TP53	TCGA-CM-6165	COAD	74	MALE	WHITE	Stage IIA		Colon Adenocarcinoma		2010		-27302	Alive	TUMOR FREE	488	NA					NA				0	488	0	488	NA	NA	0	488
TCGA-CM-6166-01	Comut	TCGA-CM-6166	COAD	48	FEMALE	WHITE	Stage I		Colon Adenocarcinoma		2010		-17807	Alive	TUMOR FREE	669	NA					NA				0	669	0	669	NA	NA	0	669
TCGA-CM-6167-01	TP53	TCGA-CM-6167	COAD	57	FEMALE	BLACK OR AFRICAN AMERICAN	Stage IIIC		Colon Adenocarcinoma		2010		-21031	Alive	TUMOR FREE	456	NA					NA				0	456	0	456	NA	NA	0	456
TCGA-CM-6168-01	KRAS	TCGA-CM-6168	COAD	84	FEMALE	BLACK OR AFRICAN AMERICAN	Stage IIA		Colon Adenocarcinoma		2010		-30834	Alive	TUMOR FREE	395	NA					NA				0	395	0	395	NA	NA	0	395
TCGA-CM-6169-01	TP53	TCGA-CM-6169	COAD	67	MALE	BLACK OR AFRICAN AMERICAN	Stage IIA		Colon Adenocarcinoma		2010		-24564	Alive	TUMOR FREE	396	NA					NA				0	396	0	396	NA	NA	0	396
TCGA-CM-6170-01	Nomut	TCGA-CM-6170	COAD	73	FEMALE	WHITE	Stage I		Colon Adenocarcinoma		2010		-26663	Alive	TUMOR FREE	457	NA					NA				0	457	0	457	NA	NA	0	457
TCGA-CM-6171-01	Nomut	TCGA-CM-6171	COAD	77	FEMALE	WHITE	Stage I		Colon Adenocarcinoma		2010		-28307	Alive	TUMOR FREE	427	NA					NA				0	427	0	427	NA	NA	0	427
TCGA-CM-6172-01	TP53	TCGA-CM-6172	COAD	70	FEMALE	WHITE	Stage IIIB		Colon Adenocarcinoma		2010		-25902	Alive	TUMOR FREE	335	NA					NA				0	335	0	335	NA	NA	0	335
TCGA-CM-6674-01	KRAS	TCGA-CM-6674	COAD	39	MALE	WHITE	Stage IIA		Colon Adenocarcinoma		2011		-14368	Alive	TUMOR FREE	394	NA					NA				0	394	0	394	NA	NA	0	394
TCGA-CM-6675-01	TP53	TCGA-CM-6675	COAD	35	MALE	BLACK OR AFRICAN AMERICAN	Stage IVB		Colon Adenocarcinoma		2011		-12935	Alive	WITH TUMOR	397	NA					337				0	397	0	397	NA	NA	1	337
TCGA-CM-6676-01	TP53	TCGA-CM-6676	COAD	82	MALE	WHITE	Stage I		Colon Adenocarcinoma		2011		-30223	Alive	TUMOR FREE	337	NA					NA				0	337	0	337	NA	NA	0	337
TCGA-CM-6677-01	TP53	TCGA-CM-6677	COAD	75	FEMALE	WHITE	Stage IIA		Colon Adenocarcinoma		2011		-27575	Alive	TUMOR FREE	337	NA					NA				0	337	0	337	NA	NA	0	337
TCGA-CM-6678-01	KRAS	TCGA-CM-6678	COAD	63	FEMALE	WHITE	Stage IVA		Colon Adenocarcinoma		2011		-23070	Alive	WITH TUMOR	335	NA		Metastatic			0				0	335	0	335	NA	NA	1	0
TCGA-CM-6679-01	TP53	TCGA-CM-6679	COAD	58	MALE	WHITE	Stage IIA		Colon Adenocarcinoma		2011		-21519	Alive	TUMOR FREE	306	NA					NA				0	306	0	306	NA	NA	0	306
TCGA-CM-6680-01	Nomut	TCGA-CM-6680	COAD	78	FEMALE	WHITE	Stage IIIB		Colon Adenocarcinoma		2011		-28701	Alive	TUMOR FREE	366	NA					NA				0	366	0	366	NA	NA	0	366
TCGA-D5-5537-01	KRAS	TCGA-D5-5537	COAD	83	MALE	WHITE	[Discrepancy]		Colon Adenocarcinoma		2010		-30505	Dead	WITH TUMOR	NA	1381					722	Complete Remission/Response			1	1381	1	1381	1	722	1	722
TCGA-D5-5538-01	Comut	TCGA-D5-5538	COAD	60	FEMALE	WHITE	Stage IIIB		Colon Adenocarcinoma		2010		-21974	Dead	WITH TUMOR	NA	1661					1007	Progressive Disease			1	1661	1	1661	NA	NA	1	1007
TCGA-D5-5539-01	KRAS	TCGA-D5-5539	COAD	60	MALE	WHITE	Stage IIIA		Colon Mucinous Adenocarcinoma		2010		-22097	Alive	WITH TUMOR	596	NA					579				0	596	0	596	NA	NA	1	579
TCGA-D5-5540-01	Comut	TCGA-D5-5540	COAD	73	MALE	WHITE	Stage IIA		Colon Adenocarcinoma		2010		-26972	Alive	TUMOR FREE	1706	NA					NA	Complete Remission/Response			0	1706	0	1706	0	1706	0	1706
TCGA-D5-5541-01	TP53	TCGA-D5-5541	COAD	63	MALE	WHITE	Stage IIIB		Colon Adenocarcinoma		2010		-23109	Alive	TUMOR FREE	1701	NA					NA	Complete Remission/Response			0	1701	0	1701	0	1701	0	1701
TCGA-D5-6529-01	KRAS	TCGA-D5-6529	COAD	69	MALE	WHITE	Stage IIA		Colon Adenocarcinoma		2010		-25394	Alive	WITH TUMOR	614	NA					386				0	614	0	614	NA	NA	1	386
TCGA-D5-6530-01	Nomut	TCGA-D5-6530	COAD	53	MALE	WHITE	Stage I		Colon Adenocarcinoma		2010		-19591	Alive	TUMOR FREE	621	NA					NA				0	621	0	621	NA	NA	0	621
TCGA-D5-6531-01	Comut	TCGA-D5-6531	COAD	75	MALE	WHITE	Stage IIA		Colon Adenocarcinoma		2010		-27633	Alive	TUMOR FREE	540	NA					NA				0	540	0	540	NA	NA	0	540
TCGA-D5-6532-01	Comut	TCGA-D5-6532	COAD	61	MALE	WHITE	Stage IIA		Colon Adenocarcinoma		2010		-22344	Alive	TUMOR FREE	555	NA					NA				0	555	0	555	NA	NA	0	555
TCGA-D5-6533-01	TP53	TCGA-D5-6533	COAD	68	FEMALE	WHITE	[Discrepancy]		Colon Adenocarcinoma		2010		-24971	Alive	TUMOR FREE	775	NA					NA	Complete Remission/Response			0	775	0	775	0	775	0	775
TCGA-D5-6534-01	TP53	TCGA-D5-6534	COAD	62	FEMALE	WHITE	Stage IIA		Colon Mucinous Adenocarcinoma		2010		-22778	Alive	TUMOR FREE	1316	NA					NA	Complete Remission/Response			0	1316	0	1316	0	1316	0	1316
TCGA-D5-6535-01	Comut	TCGA-D5-6535	COAD	80	FEMALE	WHITE	Stage IIIB		Colon Adenocarcinoma		2010		-29278	Alive	TUMOR FREE	460	NA					NA				0	460	0	460	NA	NA	0	460
TCGA-D5-6536-01	KRAS	TCGA-D5-6536	COAD	73	MALE	WHITE	Stage IIA		Colon Adenocarcinoma		2010		-26890	Alive	WITH TUMOR	543	NA		Locoregional Disease			493				0	543	0	543	NA	NA	1	493
TCGA-D5-6537-01	KRAS	TCGA-D5-6537	COAD	64	MALE	WHITE	Stage IIIB		Colon Adenocarcinoma		2010		-23381	Dead	WITH TUMOR	NA	146					123				1	146	1	146	NA	NA	1	123
TCGA-D5-6538-01	Comut	TCGA-D5-6538	COAD	79	FEMALE	WHITE	Stage IIIB		Colon Adenocarcinoma		2010		-29194	Alive	TUMOR FREE	521	NA					NA				0	521	0	521	NA	NA	0	521
TCGA-D5-6539-01	Comut	TCGA-D5-6539	COAD	45	FEMALE	WHITE	[Discrepancy]		Colon Adenocarcinoma		2010		-16703	Alive	TUMOR FREE	380	NA					NA				0	380	0	380	NA	NA	0	380
TCGA-D5-6540-01	TP53	TCGA-D5-6540	COAD	66	MALE	WHITE	Stage I		Colon Mucinous Adenocarcinoma		2010		-24282	Alive	TUMOR FREE	491	NA					NA				0	491	0	491	NA	NA	0	491
TCGA-D5-6541-01	Comut	TCGA-D5-6541	COAD	49	MALE	WHITE	Stage IIA		Colon Adenocarcinoma		2010		-18029	Alive	TUMOR FREE	474	NA					NA				0	474	0	474	NA	NA	0	474
TCGA-D5-6898-01	TP53	TCGA-D5-6898	COAD	51	FEMALE	WHITE	Stage I		Colon Adenocarcinoma		2011		-18874	Alive	TUMOR FREE	229	NA					NA				0	229	0	229	NA	NA	0	229
TCGA-D5-6920-01	Nomut	TCGA-D5-6920	COAD	77	FEMALE	WHITE	Stage IIA		Colon Adenocarcinoma		2011		-28124	Alive	TUMOR FREE	377	NA					NA				0	377	0	377	NA	NA	0	377
TCGA-D5-6922-01	TP53	TCGA-D5-6922	COAD	76	MALE	WHITE	Stage IIIA		Colon Adenocarcinoma		2011		-27771	Alive	TUMOR FREE	308	NA					NA				0	308	0	308	NA	NA	0	308
TCGA-D5-6924-01	TP53	TCGA-D5-6924	COAD	68	MALE	WHITE	Stage IIA		Colon Adenocarcinoma		2011		-24964	Alive	TUMOR FREE	435	NA					NA				0	435	0	435	NA	NA	0	435
TCGA-D5-6926-01	TP53	TCGA-D5-6926	COAD	65	MALE	WHITE	Stage IIIB		Colon Adenocarcinoma		2011		-23768	Alive	TUMOR FREE	275	NA					NA				0	275	0	275	NA	NA	0	275
TCGA-D5-6927-01	KRAS	TCGA-D5-6927	COAD	34	MALE	WHITE	Stage IIA		Colon Adenocarcinoma		2011		-12737	Alive	TUMOR FREE	287	NA					NA	[Unknown]			0	287	0	287	NA	NA	0	287
TCGA-D5-6928-01	Nomut	TCGA-D5-6928	COAD	80	MALE	WHITE	Stage IIA		Colon Mucinous Adenocarcinoma		2011		-29411	Alive	TUMOR FREE	354	NA					NA				0	354	0	354	NA	NA	0	354
TCGA-D5-6929-01	TP53	TCGA-D5-6929	COAD	49	FEMALE	WHITE	Stage IV		Colon Adenocarcinoma		2011		-17919	Alive	TUMOR FREE	408	NA					NA				0	408	0	408	NA	NA	0	408
TCGA-D5-6930-01	Nomut	TCGA-D5-6930	COAD	67	MALE	WHITE	Stage IIA		Colon Mucinous Adenocarcinoma		2011		-24764	Alive	TUMOR FREE	406	NA					NA				0	406	0	406	NA	NA	0	406
TCGA-D5-6931-01	Comut	TCGA-D5-6931	COAD	77	MALE	WHITE	Stage IIIC		Colon Adenocarcinoma		2011		-28292	Alive	TUMOR FREE	365	NA					NA				0	365	0	365	NA	NA	0	365
TCGA-D5-6932-01	Comut	TCGA-D5-6932	COAD	69	MALE	WHITE	Stage IIA		Colon Adenocarcinoma		2011		-25466	Alive	TUMOR FREE	346	NA					NA				0	346	0	346	NA	NA	0	346
TCGA-D5-7000-01	KRAS	TCGA-D5-7000	COAD	79	FEMALE	WHITE	Stage I		Colon Mucinous Adenocarcinoma		2011		-28913	Alive	TUMOR FREE	312	NA					NA				0	312	0	312	NA	NA	0	312
TCGA-D7-5577-01	Nomut	TCGA-D7-5577	STAD	53	FEMALE	WHITE	Stage IIIA		Stomach, Intestinal Adenocarcinoma, Tubular Type	G2	2010		-19668	Dead	WITH TUMOR	NA	782		Distant Metastasis	Other, specify	liver, peritoneal surfaces, non-regional/distant lymph nodes	376	Progressive Disease			1	782	1	782	NA	NA	1	376
TCGA-D7-5578-01	TP53	TCGA-D7-5578	STAD	80	MALE	WHITE	Stage IIIA		Stomach, Intestinal Adenocarcinoma, Tubular Type	G3	2010		-29390	Alive	TUMOR FREE	385	NA					NA				0	385	0	385	NA	NA	0	385
TCGA-D7-6518-01	TP53	TCGA-D7-6518	STAD	75	MALE	WHITE	Stage IIIA		Stomach, Adenocarcinoma, Diffuse Type	G3	2010		-27594	Alive	TUMOR FREE	582	NA					NA	Complete Remission/Response			0	582	0	582	0	582	0	582
TCGA-D7-6519-01	Nomut	TCGA-D7-6519	STAD	64	FEMALE	WHITE	[Discrepancy]		Stomach, Adenocarcinoma, Diffuse Type	G3	2010		-23413	Alive	WITH TUMOR	625	NA		Distant Metastasis	Liver	cervix	429	Progressive Disease			0	625	0	625	NA	NA	1	429
TCGA-D7-6520-01	TP53	TCGA-D7-6520	STAD	53	MALE	WHITE	Stage IIIA		Stomach, Intestinal Adenocarcinoma, Tubular Type	G3	2010		-19467	Alive	WITH TUMOR	573	NA		Distant Metastasis	Liver		46	Progressive Disease			0	573	0	573	NA	NA	1	46
TCGA-D7-6521-01	TP53	TCGA-D7-6521	STAD	65	MALE	WHITE	[Discrepancy]		Stomach, Adenocarcinoma, Diffuse Type	G3	2010		-23776	Alive	WITH TUMOR	564	NA		Locoregional Recurrence	Other, specify		192	Progressive Disease			0	564	0	564	NA	NA	1	192
TCGA-D7-6522-01	Nomut	TCGA-D7-6522	STAD	58	MALE	WHITE	Stage IB		Stomach, Adenocarcinoma, Diffuse Type	G3	2010		-21465	Alive	TUMOR FREE	566	NA					NA	Complete Remission/Response			0	566	0	566	0	566	0	566
TCGA-D7-6524-01	Nomut	TCGA-D7-6524	STAD	53	MALE	WHITE	Stage II		Stomach, Adenocarcinoma, Diffuse Type	G3	2010		-19532	Alive	WITH TUMOR	543	NA		Locoregional Recurrence	Non-regional / Distant Lymph Nodes		543	Progressive Disease			0	543	0	543	NA	NA	1	543
TCGA-D7-6525-01	TP53	TCGA-D7-6525	STAD	58	MALE	WHITE	Stage IIIA		Stomach, Adenocarcinoma, Diffuse Type	G3	2010		-21223	Dead	WITH TUMOR	NA	406		Distant Metastasis			171	Progressive Disease			1	406	1	406	NA	NA	1	171
TCGA-D7-6526-01	TP53	TCGA-D7-6526	STAD	67	FEMALE	WHITE	Stage IIIA		Stomach, Intestinal Adenocarcinoma, Tubular Type	G2	2010		-24477	Alive	TUMOR FREE	523	NA					NA	Complete Remission/Response			0	523	0	523	0	523	0	523
TCGA-D7-6527-01	TP53	TCGA-D7-6527	STAD	62	MALE	WHITE	Stage II		Stomach, Intestinal Adenocarcinoma, Papillary Type	G2	2010		-22793	Dead	WITH TUMOR	NA	312		Distant Metastasis	Liver		75	Progressive Disease			1	312	1	312	NA	NA	1	75
TCGA-D7-6528-01	TP53	TCGA-D7-6528	STAD	70	FEMALE	WHITE	Stage IB		Stomach, Intestinal Adenocarcinoma, Tubular Type	G2	2010		-25815	Alive	TUMOR FREE	463	NA					NA	Complete Remission/Response			0	463	0	463	0	463	0	463
TCGA-D7-6815-01	Comut	TCGA-D7-6815	STAD	70	FEMALE	WHITE	Stage IIB		Stomach, Intestinal Adenocarcinoma, Tubular Type	G2	2010		-25811	Alive	TUMOR FREE	486	NA					NA	Complete Remission/Response			0	486	0	486	0	486	0	486
TCGA-D7-6817-01	TP53	TCGA-D7-6817	STAD	63	MALE	WHITE	Stage IIIA		Stomach, Intestinal Adenocarcinoma, Tubular Type	G3	2011		-23142	Alive	TUMOR FREE	389	NA					NA				0	389	0	389	NA	NA	0	389
TCGA-D7-6818-01	TP53	TCGA-D7-6818	STAD	53	MALE	WHITE	Stage IIIA		Stomach, Adenocarcinoma, Diffuse Type	G3	2011		-19391	Dead	WITH TUMOR	NA	376		Locoregional Recurrence			247	Progressive Disease			1	376	1	376	NA	NA	1	247
TCGA-D7-6820-01	TP53	TCGA-D7-6820	STAD	64	MALE	WHITE	Stage IIB		Stomach, Intestinal Adenocarcinoma, Tubular Type	G2	2011		-23486	Alive	TUMOR FREE	344	NA					NA	Complete Remission/Response			0	344	0	344	0	344	0	344
TCGA-D7-6822-01	TP53	TCGA-D7-6822	STAD	77	MALE	WHITE	Stage IB		Stomach, Intestinal Adenocarcinoma, Tubular Type	G2	2011		-28214	Alive	TUMOR FREE	375	NA					NA	Complete Remission/Response			0	375	0	375	0	375	0	375
TCGA-D7-8570-01	Nomut	TCGA-D7-8570	STAD	44	MALE	WHITE	Stage IIIB		Stomach, Intestinal Adenocarcinoma, Tubular Type	G3	2011		-16150	Alive	WITH TUMOR	752	NA					NA	Complete Remission/Response			0	752	0	752	0	752	0	752
TCGA-D7-8572-01	Nomut	TCGA-D7-8572	STAD	57	MALE	WHITE	Stage IIB		Stomach, Adenocarcinoma, Not Otherwise Specified (NOS)	G2	2012		-20870	Alive	WITH TUMOR	511	NA					NA	Complete Remission/Response			0	511	0	511	0	511	0	511
TCGA-D7-8573-01	Nomut	TCGA-D7-8573	STAD	57	MALE	WHITE	Stage IIA		Stomach, Intestinal Adenocarcinoma, Tubular Type	G3	2012		-20963	Alive	WITH TUMOR	593	NA					NA	Complete Remission/Response			0	593	0	593	0	593	0	593
TCGA-D7-8574-01	Nomut	TCGA-D7-8574	STAD	72	MALE	WHITE	Stage IIIA		Stomach, Adenocarcinoma, Not Otherwise Specified (NOS)	G3	2012		-26586	Alive	TUMOR FREE	523	NA					NA	Complete Remission/Response			0	523	0	523	0	523	0	523
TCGA-D7-8575-01	Nomut	TCGA-D7-8575	STAD	75	MALE	WHITE	Stage IIIA		Stomach, Intestinal Adenocarcinoma, Tubular Type	G3	2012		-27712	Dead	WITH TUMOR	NA	554		Distant Metastasis	Peritoneal Surfaces		427	Complete Remission/Response			1	554	1	554	1	427	1	427
TCGA-D7-8576-01	TP53	TCGA-D7-8576	STAD	54	FEMALE	WHITE	Stage IIIB		Stomach, Intestinal Adenocarcinoma, Tubular Type	G3	2012		-20014	Dead	WITH TUMOR	NA	446		Locoregional Recurrence|Distant Metastasis	Lung		204	Complete Remission/Response			1	446	1	446	1	204	1	204
TCGA-D7-8578-01	TP53	TCGA-D7-8578	STAD	72	MALE	WHITE	Stage IB		Stomach, Adenocarcinoma, Not Otherwise Specified (NOS)	G2	2012		-26620	Alive	WITH TUMOR	643	NA		Locoregional Recurrence|Distant Metastasis	Lung		451	Complete Remission/Response			0	643	0	643	1	451	1	451
TCGA-D7-8579-01	Nomut	TCGA-D7-8579	STAD	66	FEMALE	WHITE	Stage IIB		Stomach, Intestinal Adenocarcinoma, Not Otherwise Specified (NOS)	G2	2012		-24120	Alive	TUMOR FREE	636	NA					NA	Complete Remission/Response			0	636	0	636	0	636	0	636
TCGA-D7-A4YT-01	Nomut	TCGA-D7-A4YT	STAD	56	MALE	WHITE	Stage IIIA		Stomach, Intestinal Adenocarcinoma, Tubular Type	G2	2012		-20742	Alive	TUMOR FREE	434	NA					NA	Complete Remission/Response			0	434	0	434	0	434	0	434
TCGA-D7-A4YU-01	TP53	TCGA-D7-A4YU	STAD	73	MALE	WHITE	Stage IIIB		Stomach, Intestinal Adenocarcinoma, Tubular Type	G3	2012		-26781	Alive	WITH TUMOR	500	NA					NA	Stable Disease			0	500	0	500	NA	NA	0	500
TCGA-D7-A4YV-01	Nomut	TCGA-D7-A4YV	STAD	69	FEMALE	WHITE	Stage IIB		Stomach, Intestinal Adenocarcinoma, Tubular Type	G3	2012		-25421	Dead	TUMOR FREE	NA	180					NA	Complete Remission/Response			1	180	0	180	0	180	0	180
TCGA-D7-A4YX-01	Nomut	TCGA-D7-A4YX	STAD	63	MALE	WHITE	Stage IIB		Stomach, Adenocarcinoma, Not Otherwise Specified (NOS)	G3	2012		-23249	Alive	TUMOR FREE	1108	NA					NA	Complete Remission/Response			0	1108	0	1108	0	1108	0	1108
TCGA-D7-A4YY-01	Nomut	TCGA-D7-A4YY	STAD	61	MALE	WHITE	Stage IIIB		Stomach, Adenocarcinoma, Not Otherwise Specified (NOS)	G3	2012		-22287	Alive	TUMOR FREE	419	NA					NA	Stable Disease			0	419	0	419	NA	NA	0	419
TCGA-D7-A4Z0-01	Nomut	TCGA-D7-A4Z0	STAD	60	FEMALE	WHITE	Stage IIB		Stomach, Intestinal Adenocarcinoma, Mucinous Type	G3	2012		-22129	Alive	TUMOR FREE	449	NA					NA	Complete Remission/Response			0	449	0	449	0	449	0	449
TCGA-D7-A6EV-01	TP53	TCGA-D7-A6EV	STAD	71	FEMALE	WHITE	Stage IIB		Stomach, Adenocarcinoma, Not Otherwise Specified (NOS)	G3	2013		-26226	Alive	TUMOR FREE	342	NA					NA	Complete Remission/Response			0	342	0	342	0	342	0	342
TCGA-D7-A6EX-01	TP53	TCGA-D7-A6EX	STAD	72	FEMALE	WHITE	Stage IIIA		Stomach, Intestinal Adenocarcinoma, Tubular Type	G3	2013		-26525	Alive	TUMOR FREE	344	NA					NA	Complete Remission/Response			0	344	0	344	0	344	0	344
TCGA-D7-A6EY-01	Nomut	TCGA-D7-A6EY	STAD	72	FEMALE	WHITE	Stage IIIB		Stomach, Intestinal Adenocarcinoma, Tubular Type	G3	2013		-26526	Dead	WITH TUMOR	NA	348	Stomach Cancer				NA	Progressive Disease			1	348	1	348	NA	NA	1	348
TCGA-D7-A6EZ-01	Nomut	TCGA-D7-A6EZ	STAD	66	MALE	WHITE	Stage IIIA		Stomach, Intestinal Adenocarcinoma, Not Otherwise Specified (NOS)	G3	2013		-24425	Dead	WITH TUMOR	NA	618					NA	Complete Remission/Response			1	618	1	618	NA	NA	1	618
TCGA-D7-A6F0-01	TP53	TCGA-D7-A6F0	STAD	79	FEMALE	WHITE	Stage IB		Stomach, Intestinal Adenocarcinoma, Not Otherwise Specified (NOS)	G3	2013		-28923	Alive	TUMOR FREE	678	NA					NA	Complete Remission/Response			0	678	0	678	0	678	0	678
TCGA-D7-A6F2-01	TP53	TCGA-D7-A6F2	STAD	62	MALE	WHITE	Stage IB		Stomach, Intestinal Adenocarcinoma, Tubular Type	G3	2012		-22801	Alive	TUMOR FREE	476	NA					NA	Complete Remission/Response			0	476	0	476	0	476	0	476
TCGA-D7-A747-01	Nomut	TCGA-D7-A747	STAD	57	MALE	WHITE	Stage IIB		Stomach, Adenocarcinoma, Diffuse Type	G3	2013		-20923	Dead	WITH TUMOR	NA	255	Stomach Cancer				NA	Progressive Disease			1	255	1	255	NA	NA	1	255
TCGA-D7-A748-01	Nomut	TCGA-D7-A748	STAD	41	FEMALE	WHITE	Stage IV		Stomach, Adenocarcinoma, Diffuse Type	G3	2013		-15190	Dead	WITH TUMOR	NA	132	Stomach Cancer	Locoregional Recurrence|Distant Metastasis			99	Progressive Disease			1	132	1	132	NA	NA	1	99
TCGA-D7-A74A-01	KRAS	TCGA-D7-A74A	STAD	61	FEMALE	WHITE	Stage IIIA		Stomach, Intestinal Adenocarcinoma, Tubular Type	G2	2013		-22435	Alive	TUMOR FREE	607	NA					NA	Complete Remission/Response			0	607	0	607	0	607	0	607
TCGA-DC-4745-01	TP53	TCGA-DC-4745	READ	49	FEMALE	WHITE	Stage IIIB		Rectal Adenocarcinoma		2010		-17958	Alive	TUMOR FREE	639	NA					NA	Complete Remission/Response			0	639	0	639	0	639	0	639
TCGA-DC-4749-01	TP53	TCGA-DC-4749	READ	57	MALE	WHITE	Stage I		Rectal Adenocarcinoma		2010		-21092	Alive	TUMOR FREE	762	NA					NA	Complete Remission/Response			0	762	0	762	0	762	0	762
TCGA-DC-5337-01	Nomut	TCGA-DC-5337	READ	69	MALE	WHITE	Stage I		Rectal Adenocarcinoma		2010		-25202	Alive	TUMOR FREE	792	NA					NA	[Unknown]			0	792	0	792	NA	NA	0	792
TCGA-DC-5869-01	TP53	TCGA-DC-5869	READ	62	FEMALE	BLACK OR AFRICAN AMERICAN	Stage IIIB		Rectal Adenocarcinoma		2010		-22676	Alive	TUMOR FREE	943	NA					NA				0	943	0	943	NA	NA	0	943
TCGA-DC-6154-01	TP53	TCGA-DC-6154	READ	57	FEMALE	WHITE	Stage IVA		Rectal Adenocarcinoma		2010		-21093	Alive	TUMOR FREE	365	NA					NA				0	365	0	365	NA	NA	0	365
TCGA-DC-6155-01	Comut	TCGA-DC-6155	READ	31	FEMALE	WHITE	Stage IIIA		Rectal Adenocarcinoma		2010		-11381	Alive	TUMOR FREE	425	NA					NA				0	425	0	425	NA	NA	0	425
TCGA-DC-6157-01	TP53	TCGA-DC-6157	READ	48	MALE	BLACK OR AFRICAN AMERICAN	Stage I		Rectal Adenocarcinoma		2009		-17807	Alive	TUMOR FREE	1581	NA					NA				0	1581	0	1581	NA	NA	0	1581
TCGA-DC-6158-01	TP53	TCGA-DC-6158	READ	70	MALE	WHITE	Stage I		Rectal Adenocarcinoma		2010		-25842	Dead	TUMOR FREE	NA	334					NA				1	334	0	334	NA	NA	0	334
TCGA-DC-6160-01	Comut	TCGA-DC-6160	READ	68	MALE	WHITE	Stage I		Rectal Adenocarcinoma		2009		-24990	Alive	TUMOR FREE	1339	NA					NA				0	1339	0	1339	NA	NA	0	1339
TCGA-DC-6681-01	KRAS	TCGA-DC-6681	READ	70	FEMALE	WHITE	Stage IVA		Rectal Adenocarcinoma		2011		-25659	Alive	TUMOR FREE	790	NA					NA				0	790	0	790	NA	NA	0	790
TCGA-DC-6682-01	TP53	TCGA-DC-6682	READ	57	MALE	WHITE	Stage IIA		Rectal Adenocarcinoma		2011		-21062	Alive	TUMOR FREE	762	NA					NA				0	762	0	762	NA	NA	0	762
TCGA-DC-6683-01	Comut	TCGA-DC-6683	READ	43	MALE	WHITE	Stage IIIB		Rectal Adenocarcinoma		2011		-15918	Alive	TUMOR FREE	762	NA					NA				0	762	0	762	NA	NA	0	762
TCGA-DD-A113-01	Nomut	TCGA-DD-A113	LIHC	55	FEMALE	WHITE	Stage II		Hepatocellular Carcinoma	G3	2006		-20188	Alive	WITH TUMOR	2425	NA		Intrahepatic Recurrence	Liver		1676			R0	0	2425	0	2425	1	1676	1	1676
TCGA-DD-A114-01	TP53	TCGA-DD-A114	LIHC	42	MALE	BLACK OR AFRICAN AMERICAN	Stage II		Hepatocellular Carcinoma	G3	2005		-15410	Dead	TUMOR FREE	NA	1149					NA			R0	1	1149	0	1149	0	1149	0	1149
TCGA-DD-A115-01	Nomut	TCGA-DD-A115	LIHC	53	MALE	WHITE	Stage IIIA		Hepatocellular Carcinoma	G2	2002		-19697	Dead	WITH TUMOR	NA	2542		Intrahepatic Recurrence	Liver		469			R0	1	2542	1	2542	1	469	1	469
TCGA-DD-A116-01	Nomut	TCGA-DD-A116	LIHC	68	MALE	ASIAN	Stage IIIA		Hepatocellular Carcinoma	G3	2002		-24934	Dead	TUMOR FREE	NA	1622		Extrahepatic Recurrence	Other, specify	sternum	828			R0	1	1622	0	1622	1	828	1	828	Redacted
TCGA-DD-A118-01	Nomut	TCGA-DD-A118	LIHC	77	FEMALE	WHITE	Stage II		Hepatocellular Carcinoma	G2	2003		-28406	Alive		3437	NA		Extrahepatic Recurrence	Other, specify	lateral to the C-loop of the duodenum, anterior to the right kidney	658			R0	0	3437	0	3437	1	658	1	658
TCGA-DD-A119-01	Nomut	TCGA-DD-A119	LIHC	40	MALE	ASIAN	Stage IV		Hepatocellular Carcinoma	G3	2003		-14613	Dead		NA	223					NA			R2	1	223	NA	223	NA	NA	0	223
TCGA-DD-A11A-01	TP53	TCGA-DD-A11A	LIHC	67	MALE	BLACK OR AFRICAN AMERICAN	Stage I		Hepatocellular Carcinoma	G3	2004		-24646	Alive		79	NA					NA			R0	0	79	0	79	0	79	0	79
TCGA-DD-A11B-01	Nomut	TCGA-DD-A11B	LIHC	73	MALE	WHITE	Stage I		Hepatocellular Carcinoma	G2	2005		-26857	Dead	TUMOR FREE	NA	14					NA			RX	1	14	0	14	NA	NA	0	14
TCGA-DD-A11C-01	Nomut	TCGA-DD-A11C	LIHC	69	MALE	WHITE	Stage I		Hepatocellular Carcinoma	G3	2006		-25403	Alive	TUMOR FREE	662	NA					NA			RX	0	662	0	662	NA	NA	0	662
TCGA-DD-A11D-01	Nomut	TCGA-DD-A11D	LIHC	57	FEMALE	WHITE	Stage I		Hepatocellular Carcinoma	G2	2006		-21003	Dead	WITH TUMOR	NA	1560		Intrahepatic Recurrence	Liver		498			R0	1	1560	1	1560	1	498	1	498
TCGA-DD-A1EB-01	TP53	TCGA-DD-A1EB	LIHC	72	FEMALE		Stage I		Hepatocellular Carcinoma	G2	2001		-26471	Alive	[Discrepancy]	2017	NA		Intrahepatic Recurrence	Liver		505			R0	0	2017	0	2017	1	505	1	505
TCGA-DD-A1EC-01	Nomut	TCGA-DD-A1EC	LIHC	20	FEMALE	WHITE	Stage I		Hepatocellular Carcinoma	G3	2004		-7363	Alive		602	NA		Extrahepatic Recurrence	Other, specify	peritoneal	299			R0	0	602	0	602	1	299	1	299
TCGA-DD-A1ED-01	Nomut	TCGA-DD-A1ED	LIHC	68	MALE	WHITE	Stage I		Hepatocellular Carcinoma	G1	2006		-25039	Alive	TUMOR FREE	2301	NA					NA			R0	0	2301	0	2301	0	2301	0	2301
TCGA-DD-A1EE-01	TP53	TCGA-DD-A1EE	LIHC	73	MALE	WHITE	Stage IIIA		Hepatocellular Carcinoma	G3	2006		-26858	Dead	WITH TUMOR	NA	349		Intrahepatic Recurrence	Liver		44			R0	1	349	1	349	1	44	1	44
TCGA-DD-A1EF-01	Nomut	TCGA-DD-A1EF	LIHC	57	FEMALE	WHITE	Stage I		Hepatocellular Carcinoma	G3	2007		-21165	Dead	WITH TUMOR	NA	394					NA			R0	1	394	1	394	NA	NA	1	394
TCGA-DD-A1EH-01	Nomut	TCGA-DD-A1EH	LIHC	23	MALE	WHITE	Stage III		Hepatocellular Carcinoma	G3	2008		-8499	Alive	WITH TUMOR	1495	NA		Intrahepatic Recurrence	Liver		120			R0	0	1495	0	1495	1	120	1	120
TCGA-DD-A1EI-01	TP53	TCGA-DD-A1EI	LIHC	46	MALE	ASIAN	Stage I		Hepatocellular Carcinoma	G2	2008		-17097	Alive	TUMOR FREE	183	NA					NA			R0	0	183	0	183	0	183	0	183
TCGA-DD-A1EJ-01	Nomut	TCGA-DD-A1EJ	LIHC	71	FEMALE	WHITE	Stage IIIC		Hepatocellular Carcinoma	G2	2008		-26009	Dead	WITH TUMOR	NA	1005		Intrahepatic Recurrence	Liver		263			R0	1	1005	1	1005	1	263	1	263
TCGA-DD-A1EK-01	Nomut	TCGA-DD-A1EK	LIHC	64	FEMALE	WHITE	Stage IVB		Hepatocellular Carcinoma	G2	2008		-23437	Dead	WITH TUMOR	NA	558		Locoregional Recurrence	Liver		167			R0	1	558	1	558	NA	NA	1	167
TCGA-DD-A1EL-01	TP53	TCGA-DD-A1EL	LIHC	23	MALE	BLACK OR AFRICAN AMERICAN	Stage II		Hepatocellular Carcinoma	G3	2009		-8573	Dead	WITH TUMOR	NA	415					NA			R0	1	415	1	415	NA	NA	1	415
TCGA-DD-A39V-01	Nomut	TCGA-DD-A39V	LIHC	77	MALE	WHITE	Stage II		Hepatocellular Carcinoma	G3	2000		-28254	Dead	WITH TUMOR	NA	643		Extrahepatic Recurrence	Other, specify	second or third rib posteriorly	455			R0	1	643	1	643	1	455	1	455
TCGA-DD-A39W-01	Nomut	TCGA-DD-A39W	LIHC	29	FEMALE	WHITE	Stage III		Hepatocellular Carcinoma	G2	1995		-10699	Dead		NA	827					NA			R0	1	827	NA	827	0	827	0	827
TCGA-DD-A39X-01	Nomut	TCGA-DD-A39X	LIHC	78	FEMALE	WHITE	Stage I		Hepatocellular Carcinoma	G2	1998		-28528	Dead	WITH TUMOR	NA	1694		Intrahepatic Recurrence	Liver		1032			R0	1	1694	1	1694	1	1032	1	1032
TCGA-DD-A39Z-01	Nomut	TCGA-DD-A39Z	LIHC	43	FEMALE		Stage II		Hepatocellular Carcinoma	G2	1996		-15930	Dead	TUMOR FREE	NA	601					NA			R0	1	601	0	601	0	601	0	601
TCGA-DD-A3A2-01	Nomut	TCGA-DD-A3A2	LIHC	76	FEMALE	WHITE	Stage I		Hepatocellular Carcinoma	G1	1998		-27930	Dead	TUMOR FREE	NA	2131					NA			R0	1	2131	0	2131	0	2131	0	2131
TCGA-DD-A3A3-01	Nomut	TCGA-DD-A3A3	LIHC	45	MALE	ASIAN	Stage I		Hepatocellular Carcinoma	G2	1999		-16708	Dead		NA	535					NA			R0	1	535	NA	535	0	535	0	535
TCGA-DD-A3A4-01	KRAS	TCGA-DD-A3A4	LIHC	37	MALE	WHITE	Stage IIIA		Hepatocellular Carcinoma	G3	1998		-13739	Dead	WITH TUMOR	NA	612		Intrahepatic Recurrence	Liver		87			R0	1	612	1	612	1	87	1	87
TCGA-DD-A3A5-01	Nomut	TCGA-DD-A3A5	LIHC	66	FEMALE	WHITE	Stage III		Hepatocellular Carcinoma	G2	1996		-24288	Dead	WITH TUMOR	NA	3125		Intrahepatic Recurrence	Liver		84			R0	1	3125	1	3125	1	84	1	84
TCGA-DD-A3A6-01	Nomut	TCGA-DD-A3A6	LIHC	72	FEMALE	WHITE	Stage II		Hepatocellular Carcinoma	G2	1997		-26319	Dead	TUMOR FREE	NA	3258					NA			R0	1	3258	0	3258	0	3258	0	3258
TCGA-DD-A3A7-01	TP53	TCGA-DD-A3A7	LIHC	67	MALE	[Unknown]	Stage IIIB		Hepatocellular Carcinoma	G3	1998		-24599	Dead	WITH TUMOR	NA	419		Intrahepatic Recurrence	Liver		144			R0	1	419	1	419	1	144	1	144
TCGA-DD-A3A8-01	Nomut	TCGA-DD-A3A8	LIHC	75	MALE	WHITE	Stage II		Hepatocellular Carcinoma	G2	2001		-27524	Dead	TUMOR FREE	NA	11					NA			R0	1	11	0	11	0	11	0	11
TCGA-DD-A3A9-01	Nomut	TCGA-DD-A3A9	LIHC	64	FEMALE	WHITE	Stage IVB		Hepatocellular Carcinoma	G2	2001		-23526	Dead	WITH TUMOR	NA	931		Extrahepatic Recurrence	Lung		289			R0	1	931	1	931	NA	NA	1	289
TCGA-DD-A4NA-01	Nomut	TCGA-DD-A4NA	LIHC	67	FEMALE	WHITE	Stage IIIC		Hepatocellular Carcinoma	G3	2009		-24603	Alive	TUMOR FREE	1008	NA					NA			R0	0	1008	0	1008	0	1008	0	1008
TCGA-DD-A4NB-01	KRAS	TCGA-DD-A4NB	LIHC	25	MALE	WHITE	Stage I		Fibrolamellar Carcinoma	G2	2011		-9426	Alive	TUMOR FREE	989	NA		Extrahepatic Recurrence	Other, specify	retroperitoneal lymph nodes	912			R0	0	989	0	989	1	912	1	912
TCGA-DD-A4ND-01	Nomut	TCGA-DD-A4ND	LIHC	56	FEMALE	WHITE	Stage I		Hepatocellular Carcinoma	G3	2007		-20782	Alive	TUMOR FREE	2746	NA		New Primary Tumor	Other, specify	breast cancer	15			R0	0	2746	0	2746	0	2746	1	15
TCGA-DD-A4NE-01	Nomut	TCGA-DD-A4NE	LIHC	75	FEMALE	WHITE	Stage IIIA		Hepatocellular Carcinoma	G3	2011		-27549	Dead	WITH TUMOR	NA	660		Locoregional Recurrence	Liver		190			R0	1	660	1	660	1	190	1	190
TCGA-DD-A4NF-01	Nomut	TCGA-DD-A4NF	LIHC	72	MALE	WHITE	Stage I		Hepatocellular Carcinoma	G2	2011		-26330	Alive	WITH TUMOR	942	NA		Extrahepatic Recurrence	Bone		656			R0	0	942	0	942	1	656	1	656
TCGA-DD-A4NG-01	Nomut	TCGA-DD-A4NG	LIHC	77	MALE	WHITE	Stage IIIA		Hepatocellular Carcinoma	G2	2011		-28234	Dead	WITH TUMOR	NA	802		Locoregional Recurrence	Liver		430			R0	1	802	1	802	1	430	1	430
TCGA-DD-A4NH-01	Nomut	TCGA-DD-A4NH	LIHC	65	FEMALE	WHITE	Stage IIIB		Hepatocellular Carcinoma	G3	2011		-23865	Alive	WITH TUMOR	917	NA		Extrahepatic Recurrence	Lung		161			R0	0	917	0	917	1	161	1	161
TCGA-DD-A4NI-01	Nomut	TCGA-DD-A4NI	LIHC	67	MALE	WHITE	Stage II		Hepatocellular Carcinoma	G2	2011		-24516	Alive	TUMOR FREE	816	NA					NA			R0	0	816	0	816	0	816	0	816
TCGA-DD-A4NJ-01	Nomut	TCGA-DD-A4NJ	LIHC	54	FEMALE	WHITE	Stage II		Hepatocellular Carcinoma	G2	2011		-19964	Alive	WITH TUMOR	928	NA		Intrahepatic Recurrence	Liver		549			R0	0	928	0	928	1	549	1	549
TCGA-DD-A4NK-01	Nomut	TCGA-DD-A4NK	LIHC	80	FEMALE	WHITE	Stage IIIA		Hepatocellular Carcinoma	G2	2004		-29244	Dead	WITH TUMOR	NA	1210		Intrahepatic Recurrence	Liver		89			R0	1	1210	1	1210	1	89	1	89
TCGA-DD-A4NL-01	Nomut	TCGA-DD-A4NL	LIHC	46	MALE	WHITE	Stage I		Hepatocellular Carcinoma	G1	2007		-16874	Alive	TUMOR FREE	1711	NA					NA			R0	0	1711	0	1711	0	1711	0	1711
TCGA-DD-A4NN-01	Nomut	TCGA-DD-A4NN	LIHC	56	FEMALE	WHITE	Stage I		Hepatocellular Carcinoma	G3	2004		-20548	Dead	WITH TUMOR	NA	899		Extrahepatic Recurrence	Lung		166			R0	1	899	1	899	1	166	1	166
TCGA-DD-A4NO-01	Nomut	TCGA-DD-A4NO	LIHC	65	MALE	WHITE	Stage I		Hepatocellular Carcinoma	G1	2007		-24090	Alive	WITH TUMOR	2245	NA		Locoregional Recurrence	Liver		990			R0	0	2245	0	2245	1	990	1	990
TCGA-DD-A4NP-01	Nomut	TCGA-DD-A4NP	LIHC	32	MALE	WHITE	Stage I		Hepatocellular Carcinoma	G3	2005		-11838	Alive	TUMOR FREE	3308	NA		Intrahepatic Recurrence	Liver		1286			R0	0	3308	0	3308	1	1286	1	1286
TCGA-DD-A4NQ-01	Nomut	TCGA-DD-A4NQ	LIHC	60	MALE	WHITE	Stage II		Hepatocellular Carcinoma	G3	2007		-22111	Dead	WITH TUMOR	NA	373		Intrahepatic Recurrence	Liver		126			R0	1	373	1	373	1	126	1	126
TCGA-DD-A4NS-01	Nomut	TCGA-DD-A4NS	LIHC	61	FEMALE	WHITE	Stage I		Hepatocellular Carcinoma	G2	2005		-22638	Dead	WITH TUMOR	NA	2456		Extrahepatic Recurrence	Bone		893			R0	1	2456	1	2456	1	893	1	893
TCGA-DD-A4NV-01	Nomut	TCGA-DD-A4NV	LIHC	61	MALE	WHITE	Stage IIIA		Hepatocellular Carcinoma	G1	2007		-22438	Alive	TUMOR FREE	2398	NA					NA			R0	0	2398	0	2398	0	2398	0	2398
TCGA-DD-A73A-01	Nomut	TCGA-DD-A73A	LIHC	71	MALE	WHITE	Stage I		Hepatocellular Carcinoma	G2	2012		-26136	Alive	TUMOR FREE	728	NA					NA			R0	0	728	0	728	0	728	0	728
TCGA-DD-A73B-01	Nomut	TCGA-DD-A73B	LIHC	72	FEMALE	WHITE	Stage I		Hepatocellular Carcinoma	G2	2012		-26390	Dead	WITH TUMOR	NA	283		Locoregional Recurrence	Liver		240			R0	1	283	1	283	1	240	1	240
TCGA-DD-A73C-01	Nomut	TCGA-DD-A73C	LIHC	65	FEMALE	WHITE	Stage IIIA		Hepatocellular Carcinoma	G1	2012		-23782	Alive	WITH TUMOR	701	NA		Locoregional Recurrence	Liver		566			R0	0	701	0	701	1	566	1	566
TCGA-DD-A73D-01	Nomut	TCGA-DD-A73D	LIHC	68	FEMALE	WHITE	Stage II		Hepatocellular Carcinoma	G1	2012		-24941	Alive	WITH TUMOR	693	NA		Intrahepatic Recurrence	Liver		592			R0	0	693	0	693	1	592	1	592
TCGA-DD-A73E-01	Nomut	TCGA-DD-A73E	LIHC	66	MALE	WHITE	Stage I		Hepatocellular Carcinoma	G1	2012		-24377	Alive	TUMOR FREE	44	NA					NA			R0	0	44	0	44	0	44	0	44
TCGA-DD-A73F-01	Nomut	TCGA-DD-A73F	LIHC	77	FEMALE	WHITE	Stage I		Hepatocellular Carcinoma	G1	2010		-28234	Alive	TUMOR FREE	1085	NA					NA			R0	0	1085	0	1085	0	1085	0	1085
TCGA-DD-A73G-01	Nomut	TCGA-DD-A73G	LIHC	73	FEMALE	WHITE	Stage I		Hepatocellular Carcinoma	G3	2005		-26949	Alive	TUMOR FREE	3478	NA					NA			R0	0	3478	0	3478	0	3478	0	3478
TCGA-DD-AA3A-01	Nomut	TCGA-DD-AA3A	LIHC	81	FEMALE	WHITE	Stage I		Hepatocholangiocarcinoma (Mixed)	G4	2009		-29712	Dead	TUMOR FREE	NA	410					NA			R0	1	410	0	410	0	410	0	410
TCGA-DD-AAC8-01	Nomut	TCGA-DD-AAC8	LIHC	72	MALE	ASIAN	Stage I		Hepatocellular Carcinoma	G3	2008		-26322	Dead	TUMOR FREE	NA	16					NA			R0	1	16	0	16	0	16	0	16
TCGA-DD-AAC9-01	Nomut	TCGA-DD-AAC9	LIHC	51	MALE	ASIAN	Stage I		Hepatocellular Carcinoma	G2	2008		-18911	Alive	TUMOR FREE	347	NA					NA			R0	0	347	0	347	0	347	0	347
TCGA-DD-AACA-01	Nomut	TCGA-DD-AACA	LIHC	65	MALE	ASIAN	Stage I		Hepatocellular Carcinoma	G3	2008		-23973	Alive	WITH TUMOR	2301	NA		Locoregional Recurrence	Liver		776			R0	0	2301	0	2301	1	776	1	776
TCGA-DD-AACB-01	TP53	TCGA-DD-AACB	LIHC	74	FEMALE	ASIAN	Stage I		Hepatocellular Carcinoma	G3	2008		-27103	Alive	TUMOR FREE	2324	NA					NA			R0	0	2324	0	2324	0	2324	0	2324
TCGA-DD-AACC-01	Nomut	TCGA-DD-AACC	LIHC	61	MALE	ASIAN	Stage I		Hepatocellular Carcinoma	G2	2008		-22499	Dead	WITH TUMOR	NA	1685		Locoregional Recurrence	Liver		537			R0	1	1685	1	1685	1	537	1	537
TCGA-DD-AACE-01	TP53	TCGA-DD-AACE	LIHC	62	MALE	ASIAN	Stage I		Hepatocellular Carcinoma	G3	2008		-22727	Alive	TUMOR FREE	2184	NA		Intrahepatic Recurrence	Liver		1279			R0	0	2184	0	2184	1	1279	1	1279
TCGA-DD-AACF-01	TP53	TCGA-DD-AACF	LIHC	68	MALE	ASIAN	Stage I		Hepatocellular Carcinoma	G3	2008		-25172	Dead	WITH TUMOR	NA	365		Locoregional Recurrence	Liver		119			R0	1	365	1	365	1	119	1	119
TCGA-DD-AACG-01	TP53	TCGA-DD-AACG	LIHC	52	MALE	ASIAN	Stage II		Hepatocellular Carcinoma	G4	2008		-19174	Dead	WITH TUMOR	NA	469		Intrahepatic Recurrence	Liver		125			R0	1	469	1	469	1	125	1	125
TCGA-DD-AACH-01	Nomut	TCGA-DD-AACH	LIHC	69	MALE	ASIAN	Stage II		Hepatocellular Carcinoma	G3	2008		-25544	Dead	TUMOR FREE	NA	195		Intrahepatic Recurrence	Liver		83			R0	1	195	0	195	1	83	1	83
TCGA-DD-AACI-01	Nomut	TCGA-DD-AACI	LIHC	69	MALE	ASIAN	Stage II		Hepatocellular Carcinoma	G3	2008		-25236	Alive	WITH TUMOR	1618	NA		Intrahepatic Recurrence	Liver		1432			R0	0	1618	0	1618	1	1432	1	1432
TCGA-DD-AACJ-01	Nomut	TCGA-DD-AACJ	LIHC	75	MALE	ASIAN	Stage II		Hepatocellular Carcinoma	G2	2008		-27528	Alive	WITH TUMOR	2102	NA		Locoregional Recurrence	Liver		100			R0	0	2102	0	2102	1	100	1	100
TCGA-DD-AACK-01	Nomut	TCGA-DD-AACK	LIHC	70	MALE	ASIAN	Stage I		Hepatocellular Carcinoma	G2	2008		-25796	Alive	TUMOR FREE	9	NA					NA			R0	0	9	0	9	0	9	0	9
TCGA-DD-AACL-01	TP53	TCGA-DD-AACL	LIHC	66	FEMALE	ASIAN	Stage I		Hepatocellular Carcinoma	G3	2008		-24355	Dead		NA	107					NA			R0	1	107	NA	107	0	107	0	107
TCGA-DD-AACN-01	Nomut	TCGA-DD-AACN	LIHC	32	MALE	ASIAN	Stage I		Hepatocellular Carcinoma	G3	2009		-12007	Alive	WITH TUMOR	1302	NA		Intrahepatic Recurrence	Liver		357			R0	0	1302	0	1302	1	357	1	357
TCGA-DD-AACO-01	Nomut	TCGA-DD-AACO	LIHC	40	MALE	ASIAN	Stage I		Hepatocellular Carcinoma	G3	2009		-14796	Alive	WITH TUMOR	1876	NA		Intrahepatic Recurrence	Liver		479			R0	0	1876	0	1876	1	479	1	479
TCGA-DD-AACP-01	Nomut	TCGA-DD-AACP	LIHC	64	MALE	ASIAN	Stage I		Hepatocellular Carcinoma	G3	2009		-23728	Alive		415	NA					NA			R0	0	415	0	415	0	415	0	415
TCGA-DD-AACQ-01	TP53	TCGA-DD-AACQ	LIHC	50	MALE	ASIAN	Stage II		Hepatocellular Carcinoma	G3	2009		-18429	Dead	WITH TUMOR	NA	432		Locoregional Recurrence	Liver		105			R0	1	432	1	432	1	105	1	105
TCGA-DD-AACS-01	TP53	TCGA-DD-AACS	LIHC	39	MALE	ASIAN	Stage I		Hepatocellular Carcinoma	G3	2009		-14473	Alive	TUMOR FREE	1804	NA					NA			R0	0	1804	0	1804	0	1804	0	1804
TCGA-DD-AACT-01	Nomut	TCGA-DD-AACT	LIHC	69	FEMALE	ASIAN	Stage I		Hepatocellular Carcinoma	G2	2010		-25292	Alive	TUMOR FREE	1562	NA					NA			R0	0	1562	0	1562	0	1562	0	1562
TCGA-DD-AACU-01	TP53	TCGA-DD-AACU	LIHC	59	MALE	ASIAN	Stage I		Hepatocellular Carcinoma	G3	2010		-21606	Alive	TUMOR FREE	1567	NA					NA			R0	0	1567	0	1567	0	1567	0	1567
TCGA-DD-AACV-01	TP53	TCGA-DD-AACV	LIHC	53	MALE	ASIAN	Stage I		Hepatocellular Carcinoma	G3	2010		-19660	Alive	WITH TUMOR	1531	NA		Intrahepatic Recurrence	Liver		344			R0	0	1531	0	1531	1	344	1	344
TCGA-DD-AACW-01	Nomut	TCGA-DD-AACW	LIHC	43	MALE	ASIAN	Stage I		Hepatocellular Carcinoma	G3	2010		-15872	Alive	TUMOR FREE	1424	NA					NA			R0	0	1424	0	1424	0	1424	0	1424
TCGA-DD-AACX-01	Nomut	TCGA-DD-AACX	LIHC	66	MALE	ASIAN	Stage II		Hepatocellular Carcinoma	G3	2010		-24329	Alive	WITH TUMOR	170	NA		Extrahepatic Recurrence	Other, specify	lymph node	42			R0	0	170	0	170	1	42	1	42
TCGA-DD-AACY-01	Nomut	TCGA-DD-AACY	LIHC	61	MALE	ASIAN	Stage I		Hepatocellular Carcinoma	G3	2010		-22332	Alive	WITH TUMOR	1450	NA		Intrahepatic Recurrence	Liver		776			R0	0	1450	0	1450	1	776	1	776
TCGA-DD-AACZ-01	TP53	TCGA-DD-AACZ	LIHC	63	FEMALE	ASIAN	Stage I		Hepatocellular Carcinoma	G4	2010		-23230	Dead	TUMOR FREE	NA	171		Locoregional Recurrence	Liver		88			R0	1	171	0	171	1	88	1	88
TCGA-DD-AAD0-01	Nomut	TCGA-DD-AAD0	LIHC	73	FEMALE	ASIAN	Stage I		Hepatocellular Carcinoma	G2	2010		-26781	Alive	WITH TUMOR	137	NA		Intrahepatic Recurrence	Liver		47			R0	0	137	0	137	1	47	1	47
TCGA-DD-AAD1-01	Nomut	TCGA-DD-AAD1	LIHC	51	FEMALE	ASIAN	Stage I		Hepatocellular Carcinoma	G4	2010		-18794	Alive	WITH TUMOR	564	NA		Intrahepatic Recurrence	Liver		127			R1	0	564	0	564	NA	NA	1	127
TCGA-DD-AAD2-01	Nomut	TCGA-DD-AAD2	LIHC	66	MALE	ASIAN	Stage I		Hepatocellular Carcinoma	G2	2010		-24221	Alive	TUMOR FREE	658	NA					NA			R0	0	658	0	658	0	658	0	658
TCGA-DD-AAD3-01	TP53	TCGA-DD-AAD3	LIHC	43	MALE	ASIAN	Stage I		Hepatocellular Carcinoma	G2	2011		-15706	Alive	TUMOR FREE	1295	NA					NA			R0	0	1295	0	1295	0	1295	0	1295
TCGA-DD-AAD5-01	TP53	TCGA-DD-AAD5	LIHC	54	MALE	ASIAN	Stage I		Hepatocellular Carcinoma	G3	2011		-19748	Alive	WITH TUMOR	1345	NA		Intrahepatic Recurrence	Liver		130			R0	0	1345	0	1345	1	130	1	130
TCGA-DD-AAD6-01	Nomut	TCGA-DD-AAD6	LIHC	66	MALE	ASIAN	Stage IIIA		Hepatocellular Carcinoma	G3	2011		-24185	Alive	TUMOR FREE	672	NA		Locoregional Recurrence	Liver		50			R0	0	672	0	672	1	50	1	50
TCGA-DD-AAD8-01	TP53	TCGA-DD-AAD8	LIHC	73	FEMALE	ASIAN	Stage I		Hepatocellular Carcinoma	G2	2011		-26781	Alive	TUMOR FREE	1219	NA					NA			R0	0	1219	0	1219	0	1219	0	1219
TCGA-DD-AADA-01	KRAS	TCGA-DD-AADA	LIHC	66	FEMALE	ASIAN	Stage I		Hepatocellular Carcinoma	G3	2011		-24288	Alive	TUMOR FREE	1233	NA					NA			R0	0	1233	0	1233	0	1233	0	1233
TCGA-DD-AADB-01	TP53	TCGA-DD-AADB	LIHC	51	MALE	ASIAN	Stage I		Hepatocellular Carcinoma	G4	2011		-18728	Alive	TUMOR FREE	1242	NA					NA			R0	0	1242	0	1242	0	1242	0	1242
TCGA-DD-AADC-01	TP53	TCGA-DD-AADC	LIHC	53	MALE	ASIAN	Stage I		Hepatocellular Carcinoma	G3	2011		-19527	Dead	WITH TUMOR	NA	425		Intrahepatic Recurrence	Liver		101			R0	1	425	1	425	1	101	1	101
TCGA-DD-AADD-01	TP53	TCGA-DD-AADD	LIHC	51	MALE	ASIAN	Stage I		Hepatocellular Carcinoma	G4	2011		-18752	Alive	TUMOR FREE	1231	NA					NA			R0	0	1231	0	1231	0	1231	0	1231
TCGA-DD-AADF-01	Nomut	TCGA-DD-AADF	LIHC	64	FEMALE	ASIAN	Stage I		Hepatocellular Carcinoma	G4	2011		-23614	Dead	TUMOR FREE	NA	115					NA			R0	1	115	0	115	0	115	0	115
TCGA-DD-AADG-01	Nomut	TCGA-DD-AADG	LIHC	70	MALE	ASIAN	Stage IIIA		Hepatocellular Carcinoma	G3	2011		-25887	Alive	TUMOR FREE	1145	NA		Intrahepatic Recurrence	Liver		270			R0	0	1145	0	1145	1	270	1	270
TCGA-DD-AADI-01	Nomut	TCGA-DD-AADI	LIHC	43	FEMALE	ASIAN	Stage I		Hepatocellular Carcinoma	G3	2011		-15928	Alive	TUMOR FREE	1085	NA					NA			R0	0	1085	0	1085	0	1085	0	1085
TCGA-DD-AADJ-01	Nomut	TCGA-DD-AADJ	LIHC	70	FEMALE	ASIAN	Stage I		Hepatocellular Carcinoma	G3	2011		-25863	Alive	TUMOR FREE	1066	NA					NA			R0	0	1066	0	1066	0	1066	0	1066
TCGA-DD-AADK-01	Nomut	TCGA-DD-AADK	LIHC	68	FEMALE	ASIAN	Stage II		Hepatocellular Carcinoma	G3	2011		-25046	Alive	TUMOR FREE	1049	NA					NA			R0	0	1049	0	1049	0	1049	0	1049
TCGA-DD-AADL-01	TP53	TCGA-DD-AADL	LIHC	58	MALE	ASIAN	Stage I		Hepatocellular Carcinoma	G4	2012		-21512	Alive	TUMOR FREE	636	NA					NA			R0	0	636	0	636	0	636	0	636
TCGA-DD-AADM-01	Nomut	TCGA-DD-AADM	LIHC	58	MALE	ASIAN	Stage II		Hepatocellular Carcinoma	G3	2012		-21349	Dead	TUMOR FREE	NA	12					NA			R0	1	12	0	12	0	12	0	12
TCGA-DD-AADN-01	TP53	TCGA-DD-AADN	LIHC	59	MALE	ASIAN	Stage I		Hepatocellular Carcinoma	G4	2012		-21632	Alive	TUMOR FREE	898	NA					NA			R0	0	898	0	898	0	898	0	898
TCGA-DD-AADO-01	Nomut	TCGA-DD-AADO	LIHC	55	MALE	ASIAN	Stage I		Hepatocellular Carcinoma	G3	2013		-20139	Alive	TUMOR FREE	453	NA					NA			R0	0	453	0	453	0	453	0	453
TCGA-DD-AADP-01	Nomut	TCGA-DD-AADP	LIHC	45	MALE	ASIAN	Stage I		Hepatocellular Carcinoma	G3	2013		-16760	Alive	TUMOR FREE	458	NA					NA			R0	0	458	0	458	0	458	0	458
TCGA-DD-AADQ-01	Nomut	TCGA-DD-AADQ	LIHC	59	MALE	ASIAN	Stage II		Hepatocellular Carcinoma	G3	2013		-21756	Alive	TUMOR FREE	436	NA					NA			R0	0	436	0	436	0	436	0	436
TCGA-DD-AADR-01	TP53	TCGA-DD-AADR	LIHC	58	MALE	ASIAN	Stage I		Hepatocellular Carcinoma	G3	2009		-21217	Alive	TUMOR FREE	2028	NA		Intrahepatic Recurrence	Liver		1700			R0	0	2028	0	2028	1	1700	1	1700
TCGA-DD-AADS-01	Nomut	TCGA-DD-AADS	LIHC	63	MALE	ASIAN	Stage I		Hepatocellular Carcinoma	G2	2013		-23227	Alive	TUMOR FREE	474	NA					NA			R0	0	474	0	474	0	474	0	474
TCGA-DD-AADU-01	Nomut	TCGA-DD-AADU	LIHC	60	MALE	ASIAN	Stage II		Hepatocellular Carcinoma	G3	2013		-21940	Alive	TUMOR FREE	554	NA					NA			R0	0	554	0	554	0	554	0	554
TCGA-DD-AADV-01	TP53	TCGA-DD-AADV	LIHC	50	MALE	ASIAN	Stage I		Hepatocellular Carcinoma	G3	2013		-18300	Alive	TUMOR FREE	574	NA					NA			R0	0	574	0	574	0	574	0	574
TCGA-DD-AADW-01	TP53	TCGA-DD-AADW	LIHC	48	MALE	ASIAN	Stage I		Hepatocellular Carcinoma	G3	2013		-17781	Alive	TUMOR FREE	587	NA		Locoregional Recurrence	Liver		386			R0	0	587	0	587	1	386	1	386
TCGA-DD-AADY-01	Nomut	TCGA-DD-AADY	LIHC	55	FEMALE	ASIAN	Stage I		Hepatocellular Carcinoma	G2	2013		-20233	Alive	TUMOR FREE	555	NA					NA			R0	0	555	0	555	0	555	0	555
TCGA-DD-AAE0-01	TP53	TCGA-DD-AAE0	LIHC	45	FEMALE	ASIAN	Stage IIIA		Hepatocellular Carcinoma	G4	2013		-16732	Alive	TUMOR FREE	555	NA					NA			R0	0	555	0	555	0	555	0	555
TCGA-DD-AAE1-01	Nomut	TCGA-DD-AAE1	LIHC	52	MALE	ASIAN	Stage I		Hepatocellular Carcinoma	G3	2013		-19073	Alive	TUMOR FREE	552	NA					NA			R0	0	552	0	552	0	552	0	552
TCGA-DD-AAE2-01	Nomut	TCGA-DD-AAE2	LIHC	51	MALE	ASIAN	Stage I		Hepatocellular Carcinoma	G3	2013		-18695	Alive	TUMOR FREE	638	NA					NA			R0	0	638	0	638	0	638	0	638
TCGA-DD-AAE3-01	Nomut	TCGA-DD-AAE3	LIHC	50	MALE	ASIAN	Stage I		Hepatocellular Carcinoma	G2	2013		-18271	Alive	TUMOR FREE	566	NA					NA			R0	0	566	0	566	0	566	0	566
TCGA-DD-AAE4-01	Nomut	TCGA-DD-AAE4	LIHC	49	FEMALE	ASIAN	Stage I		Hepatocellular Carcinoma	G1	2013		-18009	Alive	WITH TUMOR	608	NA		Locoregional Recurrence	Liver		111			R0	0	608	0	608	1	111	1	111
TCGA-DD-AAE6-01	TP53	TCGA-DD-AAE6	LIHC	59	FEMALE	ASIAN	Stage I		Hepatocellular Carcinoma	G2	2012		-21764	Alive	WITH TUMOR	141	NA		Intrahepatic Recurrence	Liver		105			R0	0	141	0	141	1	105	1	105
TCGA-DD-AAE7-01	Nomut	TCGA-DD-AAE7	LIHC	72	MALE	ASIAN	Stage I		Hepatocellular Carcinoma	G2	2012		-26568	Alive	TUMOR FREE	644	NA					NA			R0	0	644	0	644	0	644	0	644
TCGA-DD-AAE9-01	Nomut	TCGA-DD-AAE9	LIHC	69	MALE	ASIAN	Stage I		Hepatocellular Carcinoma	G3	2012		-25451	Alive	TUMOR FREE	722	NA					NA			R0	0	722	0	722	0	722	0	722
TCGA-DD-AAEA-01	TP53	TCGA-DD-AAEA	LIHC	65	MALE	ASIAN	Stage I		Hepatocellular Carcinoma	G3	2012		-24027	Alive	TUMOR FREE	575	NA					NA			R0	0	575	0	575	0	575	0	575
TCGA-DD-AAEB-01	Nomut	TCGA-DD-AAEB	LIHC	60	MALE	ASIAN	Stage I		Hepatocellular Carcinoma	G2	2012		-22121	Alive	TUMOR FREE	478	NA					NA			R0	0	478	0	478	0	478	0	478
TCGA-DD-AAED-01	TP53	TCGA-DD-AAED	LIHC	51	MALE	ASIAN	Stage I		Hepatocellular Carcinoma	G3	2012		-18722	Alive	WITH TUMOR	763	NA		Intrahepatic Recurrence	Liver		198			R0	0	763	0	763	1	198	1	198
TCGA-DD-AAEE-01	Nomut	TCGA-DD-AAEE	LIHC	55	MALE	ASIAN	Stage I		Hepatocellular Carcinoma	G4	2012		-20396	Alive	WITH TUMOR	810	NA		Intrahepatic Recurrence	Liver		224			R0	0	810	0	810	1	224	1	224
TCGA-DD-AAEG-01	Nomut	TCGA-DD-AAEG	LIHC	59	FEMALE	ASIAN	Stage I		Hepatocellular Carcinoma	G3	2012		-21853	Alive	TUMOR FREE	719	NA					NA			R0	0	719	0	719	0	719	0	719
TCGA-DD-AAEH-01	Nomut	TCGA-DD-AAEH	LIHC	73	MALE	ASIAN	Stage I		Hepatocellular Carcinoma	G2	2012		-26894	Alive	TUMOR FREE	784	NA		Extrahepatic Recurrence	Bone		644			R0	0	784	0	784	1	644	1	644
TCGA-DD-AAEI-01	TP53	TCGA-DD-AAEI	LIHC	72	MALE	ASIAN	Stage I		Hepatocellular Carcinoma	G2	2010		-26465	Alive	WITH TUMOR	1531	NA		Extrahepatic Recurrence	Bone		491			R0	0	1531	0	1531	1	491	1	491
TCGA-DD-AAEK-01	Nomut	TCGA-DD-AAEK	LIHC	51	MALE	ASIAN	Stage II		Hepatocellular Carcinoma	G3	2010		-18757	Alive	TUMOR FREE	1067	NA					NA			R0	0	1067	0	1067	0	1067	0	1067
TCGA-DD-AAVP-01	Nomut	TCGA-DD-AAVP	LIHC	48	MALE	ASIAN	Stage I		Hepatocellular Carcinoma	G1	2007		-17833	Alive	TUMOR FREE	2752	NA		Locoregional Recurrence	Liver		903			R0	0	2752	0	2752	1	903	1	903
TCGA-DD-AAVQ-01	Nomut	TCGA-DD-AAVQ	LIHC	38	MALE	ASIAN	Stage I		Hepatocellular Carcinoma	G2	2007		-13911	Alive	TUMOR FREE	2728	NA		Locoregional Recurrence	Liver		1509			R0	0	2728	0	2728	1	1509	1	1509
TCGA-DD-AAVR-01	Nomut	TCGA-DD-AAVR	LIHC	44	MALE	ASIAN	Stage I		Hepatocellular Carcinoma	G2	2007		-16157	Alive	TUMOR FREE	2513	NA					NA			R0	0	2513	0	2513	0	2513	0	2513
TCGA-DD-AAVS-01	Nomut	TCGA-DD-AAVS	LIHC	56	MALE	ASIAN	Stage I		Hepatocellular Carcinoma	G2	2007		-20586	Alive	TUMOR FREE	1823	NA					NA			R0	0	1823	0	1823	0	1823	0	1823
TCGA-DD-AAVU-01	TP53	TCGA-DD-AAVU	LIHC	46	MALE	ASIAN	Stage II		Hepatocellular Carcinoma	G2	2008		-16889	Alive	TUMOR FREE	2202	NA		Intrahepatic Recurrence	Liver		1630			R0	0	2202	0	2202	1	1630	1	1630
TCGA-DD-AAVV-01	TP53	TCGA-DD-AAVV	LIHC	56	MALE	ASIAN	Stage II		Hepatocellular Carcinoma	G3	2007		-20751	Alive	TUMOR FREE	2455	NA					NA			R0	0	2455	0	2455	0	2455	0	2455
TCGA-DD-AAVW-01	Nomut	TCGA-DD-AAVW	LIHC	35	MALE	ASIAN	Stage I		Hepatocellular Carcinoma	G2	2008		-12986	Alive	TUMOR FREE	2317	NA					NA			R0	0	2317	0	2317	0	2317	0	2317
TCGA-DD-AAVX-01	Nomut	TCGA-DD-AAVX	LIHC	38	MALE	ASIAN	Stage II		Hepatocellular Carcinoma	G2	2008		-14016	Alive	WITH TUMOR	1718	NA		Intrahepatic Recurrence	Liver		393			R0	0	1718	0	1718	1	393	1	393
TCGA-DD-AAVY-01	Nomut	TCGA-DD-AAVY	LIHC	56	MALE	ASIAN	Stage IIIA		Hepatocellular Carcinoma	G2	2009		-20709	Alive	TUMOR FREE	1970	NA					NA			R0	0	1970	0	1970	0	1970	0	1970
TCGA-DD-AAVZ-01	Nomut	TCGA-DD-AAVZ	LIHC	38	MALE	ASIAN	Stage I		Hepatocellular Carcinoma	G2	2009		-14005	Alive	TUMOR FREE	1900	NA					NA			R0	0	1900	0	1900	0	1900	0	1900
TCGA-DD-AAW0-01	Nomut	TCGA-DD-AAW0	LIHC	54	MALE	ASIAN	Stage I		Hepatocellular Carcinoma	G2	2009		-19981	Alive	TUMOR FREE	2015	NA					NA			R0	0	2015	0	2015	0	2015	0	2015
TCGA-DD-AAW1-01	Nomut	TCGA-DD-AAW1	LIHC	55	MALE	ASIAN	Stage IIIA		Hepatocellular Carcinoma	G2	2009		-20288	Alive	TUMOR FREE	1989	NA					NA			R0	0	1989	0	1989	0	1989	0	1989
TCGA-DD-AAW2-01	Nomut	TCGA-DD-AAW2	LIHC	69	MALE	ASIAN	Stage I		Hepatocellular Carcinoma	G2	2009		-25420	Alive	WITH TUMOR	1855	NA		Intrahepatic Recurrence	Liver		391			R0	0	1855	0	1855	1	391	1	391
TCGA-DD-AAW3-01	Nomut	TCGA-DD-AAW3	LIHC	69	MALE	ASIAN	Stage I		Hepatocellular Carcinoma	G2	2009		-25254	Alive	TUMOR FREE	1633	NA					NA			R0	0	1633	0	1633	0	1633	0	1633
TCGA-DM-A0X9-01	KRAS	TCGA-DM-A0X9	COAD	71	FEMALE	WHITE	Stage IIA		Colon Adenocarcinoma		2001		-26217	Alive		3641	NA					NA				0	3641	0	3641	NA	NA	0	3641
TCGA-DM-A0XD-01	Comut	TCGA-DM-A0XD	COAD	65	MALE	WHITE	Stage IIA		Colon Adenocarcinoma		2000		-23966	Dead		NA	743					484				1	743	NA	743	NA	NA	1	484
TCGA-DM-A0XF-01	TP53	TCGA-DM-A0XF	COAD	68	FEMALE	WHITE	Stage IIIC		[Discrepancy]		1999		-25032	Dead		NA	1162					NA				1	1162	NA	1162	NA	NA	0	1162
TCGA-DM-A1D0-01	Comut	TCGA-DM-A1D0	COAD	79	FEMALE	WHITE	Stage IIA		Colon Adenocarcinoma		2001		-28875	Alive		3974	NA					NA				0	3974	0	3974	NA	NA	0	3974
TCGA-DM-A1D4-01	Comut	TCGA-DM-A1D4	COAD	80	MALE	WHITE	Stage IIA		Colon Adenocarcinoma		1999		-29403	Dead		2821	2821					1920				1	2821	NA	2821	NA	NA	1	1920
TCGA-DM-A1D7-01	Comut	TCGA-DM-A1D7	COAD	82	MALE	WHITE	Stage IIA		[Discrepancy]		2000		-30142	Dead		NA	405					80				1	405	NA	405	NA	NA	1	80
TCGA-DM-A1D8-01	Comut	TCGA-DM-A1D8	COAD	50	FEMALE	WHITE			Colon Adenocarcinoma		2000		-18311	Dead		383	383					NA				1	383	NA	383	NA	NA	0	383
TCGA-DM-A1D9-01	Comut	TCGA-DM-A1D9	COAD	67	FEMALE	WHITE	Stage IIA		Colon Adenocarcinoma		2000		-24514	Alive		4270	NA					NA				0	4270	0	4270	NA	NA	0	4270
TCGA-DM-A1DA-01	TP53	TCGA-DM-A1DA	COAD	71	FEMALE	WHITE	Stage IIIC		Colon Adenocarcinoma		1999		-26169	Dead		228	228					NA				1	228	NA	228	NA	NA	0	228
TCGA-DM-A1DB-01	TP53	TCGA-DM-A1DB	COAD	68	MALE	WHITE	Stage IIA		Colon Adenocarcinoma		2000		-24888	Dead		1348	1348					NA				1	1348	NA	1348	NA	NA	0	1348
TCGA-DM-A1HA-01	Comut	TCGA-DM-A1HA	COAD	82	MALE	WHITE	Stage IIIC		Colon Adenocarcinoma		2000		-30272	Alive		4000	NA					NA				0	4000	0	4000	NA	NA	0	4000
TCGA-DM-A1HB-01	Nomut	TCGA-DM-A1HB	COAD	75	MALE	WHITE	Stage IIIB		[Discrepancy]		2000		-27708	Alive		4126	NA					NA				0	4126	0	4126	NA	NA	0	4126
TCGA-DM-A280-01	KRAS	TCGA-DM-A280	COAD	70	FEMALE	WHITE	Stage IIA		Colon Mucinous Adenocarcinoma		1998		-25649	Dead		236	236					NA				1	236	NA	236	NA	NA	0	236
TCGA-DM-A282-01	KRAS	TCGA-DM-A282	COAD	60	FEMALE	WHITE	Stage IIA		Colon Adenocarcinoma		2000		-22265	Alive		4233	NA					NA				0	4233	0	4233	NA	NA	0	4233
TCGA-DM-A285-01	Comut	TCGA-DM-A285	COAD	71	FEMALE	WHITE	Stage IV		Colon Mucinous Adenocarcinoma		2001		-26021	Dead		NA	179					NA				1	179	NA	179	NA	NA	0	179
TCGA-DM-A288-01	Comut	TCGA-DM-A288	COAD	68	MALE	WHITE	Stage IIIC		Colon Mucinous Adenocarcinoma		2001		-25084	Dead		427	427					320				1	427	NA	427	NA	NA	1	320
TCGA-DM-A28A-01	Comut	TCGA-DM-A28A	COAD	78	MALE	WHITE	Stage IIIC		Colon Adenocarcinoma		2001		-28833	Dead		805	805					NA				1	805	NA	805	NA	NA	0	805
TCGA-DM-A28C-01	Nomut	TCGA-DM-A28C	COAD	74	MALE	WHITE	Stage IIA		Colon Adenocarcinoma		2001		-27073	Dead		2475	2475					1929				1	2475	NA	2475	NA	NA	1	1929
TCGA-DM-A28E-01	Comut	TCGA-DM-A28E	COAD	72	FEMALE	WHITE	Stage IIA		Colon Adenocarcinoma		2001		-26602	Alive		3648	NA					NA				0	3648	0	3648	NA	NA	0	3648
TCGA-DM-A28F-01	TP53	TCGA-DM-A28F	COAD	73	MALE	WHITE	Stage IIIB		Colon Adenocarcinoma		2002		-26856	Dead		1094	1094					NA				1	1094	NA	1094	NA	NA	0	1094
TCGA-DM-A28G-01	KRAS	TCGA-DM-A28G	COAD	75	MALE	WHITE	Stage IIA		Colon Adenocarcinoma		2001		-27641	Dead		1849	1849					NA				1	1849	NA	1849	NA	NA	0	1849
TCGA-DM-A28H-01	TP53	TCGA-DM-A28H	COAD	50	MALE	WHITE	Stage IIIC		Colon Adenocarcinoma		2002		-18325	Alive		3561	NA		Locoregional Disease			484				0	3561	0	3561	NA	NA	1	484
TCGA-DM-A28K-01	KRAS	TCGA-DM-A28K	COAD	75	MALE	WHITE	Stage IIA		Colon Mucinous Adenocarcinoma		2003		-27428	Alive		2988	NA					NA				0	2988	0	2988	NA	NA	0	2988
TCGA-DM-A28M-01	KRAS	TCGA-DM-A28M	COAD	63	MALE	WHITE	Stage IIA		Colon Adenocarcinoma		2003		-23043	Alive		2895	NA					NA				0	2895	0	2895	NA	NA	0	2895
TCGA-DT-5265-01	TP53	TCGA-DT-5265	READ	51	MALE	ASIAN	Stage II		Rectal Mucinous Adenocarcinoma		2010		-18669	Alive	TUMOR FREE	384	NA					NA	Complete Remission/Response			0	384	0	384	0	384	0	384
TCGA-DY-A0XA-01	TP53	TCGA-DY-A0XA	READ	57	FEMALE	WHITE	Stage IIA		Rectal Adenocarcinoma		2001		-21115	Alive		3846	NA					NA				0	3846	0	3846	NA	NA	0	3846
TCGA-DY-A1DC-01	TP53	TCGA-DY-A1DC	READ	72	FEMALE	WHITE	Stage IIA		Rectal Adenocarcinoma		2000		-26436	Dead		NA	1258		Locoregional Disease			630				1	1258	NA	1258	NA	NA	1	630
TCGA-DY-A1DD-01	TP53	TCGA-DY-A1DD	READ	77	FEMALE	WHITE	Stage IIIB		Rectal Adenocarcinoma		1999		-28159	Dead		1741	1741					NA				1	1741	NA	1741	NA	NA	0	1741
TCGA-DY-A1DF-01	Comut	TCGA-DY-A1DF	READ	73	FEMALE	WHITE	Stage IIIC		Rectal Adenocarcinoma		2001		-26763	Dead		734	734					NA				1	734	NA	734	NA	NA	0	734
TCGA-DY-A1DG-01	TP53	TCGA-DY-A1DG	READ	75	MALE	WHITE	Stage IVA		Rectal Adenocarcinoma		2000		-27396	Dead		NA	1566					592				1	1566	NA	1566	NA	NA	1	592
TCGA-DY-A1H8-01	KRAS	TCGA-DY-A1H8	READ	77	FEMALE	WHITE	Stage IIIA		Rectal Adenocarcinoma		2000		-28459	Dead		992	992					NA				1	992	NA	992	NA	NA	0	992
TCGA-ED-A459-01	TP53	TCGA-ED-A459	LIHC	47	MALE	ASIAN	Stage II		Hepatocellular Carcinoma	G2	2012		-17402	Alive	TUMOR FREE	910	NA					NA			R0	0	910	0	910	0	910	0	910
TCGA-ED-A4XI-01	Nomut	TCGA-ED-A4XI	LIHC	58	MALE	ASIAN	Stage II		Hepatocellular Carcinoma	G3	2012		-21497	Alive	TUMOR FREE	819	NA					NA			R0	0	819	0	819	0	819	0	819
TCGA-ED-A5KG-01	Nomut	TCGA-ED-A5KG	LIHC	60	FEMALE	ASIAN	Stage II		Hepatocellular Carcinoma	G2	2012		-22258	Alive	WITH TUMOR	854	NA		New Primary Tumor	Other, specify	Kidney	110			R0	0	854	0	854	0	854	1	110
TCGA-ED-A627-01	Nomut	TCGA-ED-A627	LIHC	74	MALE	WHITE	Stage I		Hepatocellular Carcinoma	G2	2012		-27303	Alive	TUMOR FREE	423	NA					NA			R0	0	423	0	423	0	423	0	423
TCGA-ED-A66X-01	Nomut	TCGA-ED-A66X	LIHC	35	MALE	ASIAN	Stage IIIA		Hepatocellular Carcinoma	G3	2013		-12947	Alive	TUMOR FREE	406	NA		Intrahepatic Recurrence	Liver		124			R0	0	406	0	406	1	124	1	124
TCGA-ED-A66Y-01	Nomut	TCGA-ED-A66Y	LIHC	51	FEMALE	ASIAN	Stage IIIA		Hepatocellular Carcinoma	G3	2013		-18797	Dead	TUMOR FREE	NA	296					NA			R0	1	296	0	296	0	296	0	296
TCGA-ED-A7PX-01	Nomut	TCGA-ED-A7PX	LIHC	48	FEMALE	ASIAN	Stage II		Hepatocellular Carcinoma	G3	2013		-17638	Alive	TUMOR FREE	6	NA					NA			R0	0	6	0	6	0	6	0	6
TCGA-ED-A7PY-01	Nomut	TCGA-ED-A7PY	LIHC	20	FEMALE	ASIAN	Stage II		Hepatocellular Carcinoma	G3	2013		-7556	Alive	TUMOR FREE	390	NA					NA			R0	0	390	0	390	0	390	0	390
TCGA-ED-A7PZ-01	TP53	TCGA-ED-A7PZ	LIHC	61	MALE	ASIAN	Stage II		Hepatocellular Carcinoma	G2	2013		-22601	Alive	TUMOR FREE	6	NA					NA			R0	0	6	0	6	0	6	0	6
TCGA-ED-A7XO-01	TP53	TCGA-ED-A7XO	LIHC	29	MALE	ASIAN	Stage IIIA		Hepatocellular Carcinoma	G2	2013		-10828	Alive	WITH TUMOR	427	NA		Locoregional Recurrence	Liver		262			R0	0	427	0	427	1	262	1	262
TCGA-ED-A7XP-01	TP53	TCGA-ED-A7XP	LIHC	53	FEMALE	ASIAN	Stage II		Hepatocellular Carcinoma	G3	2013		-19504	Alive	WITH TUMOR	400	NA		Locoregional Recurrence	Liver		187			R0	0	400	0	400	1	187	1	187
TCGA-ED-A82E-01	Nomut	TCGA-ED-A82E	LIHC	60	FEMALE	ASIAN	Stage IIIA		Hepatocellular Carcinoma	G2	2013		-22234	Alive	TUMOR FREE	408	NA					NA			R0	0	408	0	408	0	408	0	408
TCGA-ED-A8O5-01	Nomut	TCGA-ED-A8O5	LIHC	59	FEMALE	ASIAN	Stage IIIA		Hepatocellular Carcinoma	G3	2013		-21648	Alive	TUMOR FREE	406	NA					NA			R0	0	406	0	406	0	406	0	406
TCGA-ED-A8O6-01	Nomut	TCGA-ED-A8O6	LIHC	50	FEMALE	ASIAN	Stage IIIA		Hepatocellular Carcinoma	G3	2013		-18572	Dead	TUMOR FREE	NA	56					NA			R0	1	56	0	56	0	56	0	56
TCGA-ED-A97K-01	Nomut	TCGA-ED-A97K	LIHC	54	MALE	ASIAN	Stage IIIA		Hepatocholangiocarcinoma (Mixed)	G2	2013		-20073	Alive	TUMOR FREE	6	NA					NA			R0	0	6	0	6	0	6	0	6
TCGA-EF-5830-01	Comut	TCGA-EF-5830	READ	54	MALE	WHITE	Stage IIB		Rectal Adenocarcinoma		2010		-19802	Alive	TUMOR FREE	106	NA					NA				0	106	0	106	NA	NA	0	106
TCGA-EI-6506-01	TP53	TCGA-EI-6506	READ	78	FEMALE	WHITE	Stage IIA		Rectal Adenocarcinoma		2010		-28587	Alive	TUMOR FREE	625	NA					NA				0	625	0	625	NA	NA	0	625
TCGA-EI-6507-01	Comut	TCGA-EI-6507	READ	60	MALE	WHITE	Stage IIA		Rectal Adenocarcinoma		2010		-22176	Alive	TUMOR FREE	607	NA					NA				0	607	0	607	NA	NA	0	607
TCGA-EI-6508-01	TP53	TCGA-EI-6508	READ	48	FEMALE	WHITE	Stage IIIB		Rectal Adenocarcinoma		2010		-17827	Alive	TUMOR FREE	636	NA					NA				0	636	0	636	NA	NA	0	636
TCGA-EI-6509-01	TP53	TCGA-EI-6509	READ	53	MALE	WHITE	Stage IIIC		Rectal Adenocarcinoma		2010		-19666	Alive	WITH TUMOR	517	NA		Metastatic			90				0	517	0	517	NA	NA	1	90
TCGA-EI-6510-01	Comut	TCGA-EI-6510	READ	77	FEMALE	WHITE	[Discrepancy]		Rectal Adenocarcinoma		2010		-28328	Alive	TUMOR FREE	556	NA					NA				0	556	0	556	NA	NA	0	556
TCGA-EI-6511-01	TP53	TCGA-EI-6511	READ	52	MALE	WHITE	Stage IIIB		Rectal Adenocarcinoma		2010		-19237	Alive	TUMOR FREE	482	NA					NA				0	482	0	482	NA	NA	0	482
TCGA-EI-6512-01	Comut	TCGA-EI-6512	READ	64	FEMALE	WHITE	Stage IIIB		Rectal Adenocarcinoma		2010		-23537	Alive	TUMOR FREE	538	NA					NA				0	538	0	538	NA	NA	0	538
TCGA-EI-6513-01	Nomut	TCGA-EI-6513	READ	59	MALE	WHITE	Stage IIIB		Rectal Adenocarcinoma		2010		-21776	Alive	TUMOR FREE	497	NA					NA				0	497	0	497	NA	NA	0	497
TCGA-EI-6514-01	TP53	TCGA-EI-6514	READ	59	FEMALE	WHITE	Stage IIA		Rectal Adenocarcinoma		2010		-21618	Alive	TUMOR FREE	496	NA					NA				0	496	0	496	NA	NA	0	496
TCGA-EI-6881-01	Comut	TCGA-EI-6881	READ	60	MALE	WHITE	Stage IIIA		Rectal Adenocarcinoma		2010		-22057	Alive	TUMOR FREE	499	NA					NA				0	499	0	499	NA	NA	0	499
TCGA-EI-6882-01	Comut	TCGA-EI-6882	READ	59	MALE	WHITE	Stage IIA		Rectal Mucinous Adenocarcinoma		2011		-21682	Alive	TUMOR FREE	262	NA					NA				0	262	0	262	NA	NA	0	262
TCGA-EI-6884-01	TP53	TCGA-EI-6884	READ	71	MALE	WHITE	Stage IIIA		Rectal Adenocarcinoma		2011		-25995	Alive	TUMOR FREE	328	NA					NA				0	328	0	328	NA	NA	0	328
TCGA-EI-6885-01	TP53	TCGA-EI-6885	READ	57	FEMALE	WHITE	Stage IV		Rectal Adenocarcinoma		2011		-21140	Alive	WITH TUMOR	415	NA		Locoregional Disease			295				0	415	0	415	NA	NA	1	295
TCGA-EI-6917-01	TP53	TCGA-EI-6917	READ	33	MALE	WHITE	Stage IIIA		Rectal Adenocarcinoma		2010		-12113	Alive	TUMOR FREE	531	NA					NA				0	531	0	531	NA	NA	0	531
TCGA-EI-7002-01	Comut	TCGA-EI-7002	READ	58	MALE	WHITE	Stage IV		Rectal Adenocarcinoma		2011		-21192	Alive	TUMOR FREE	364	NA					NA				0	364	0	364	NA	NA	0	364
TCGA-EI-7004-01	Nomut	TCGA-EI-7004	READ	37	FEMALE	WHITE	[Discrepancy]		Rectal Mucinous Adenocarcinoma		2011		-13566	Alive	TUMOR FREE	257	NA					NA				0	257	0	257	NA	NA	0	257
TCGA-EP-A12J-01	Nomut	TCGA-EP-A12J	LIHC	62	MALE	BLACK OR AFRICAN AMERICAN	Stage I		Hepatocellular Carcinoma	G1	2010		-22997	Alive	TUMOR FREE	570	NA					NA			R0	0	570	0	570	0	570	0	570
TCGA-EP-A26S-01	Nomut	TCGA-EP-A26S	LIHC	70	MALE	WHITE	Stage I		Hepatocellular Carcinoma	G2	2011		-25677	Alive	TUMOR FREE	608	NA					NA				0	608	0	608	NA	NA	0	608
TCGA-EP-A2KA-01	Nomut	TCGA-EP-A2KA	LIHC	52	FEMALE	WHITE	Stage IIIA		Hepatocellular Carcinoma	G3	2011		-19214	Dead	WITH TUMOR	NA	627		Extrahepatic Recurrence	Lung		293			R0	1	627	1	627	1	293	1	293
TCGA-EP-A2KB-01	Nomut	TCGA-EP-A2KB	LIHC	46	FEMALE	WHITE	Stage I		Hepatocellular Carcinoma	G2	2011		-16835	Dead	WITH TUMOR	NA	596		Intrahepatic Recurrence	Liver		161			R0	1	596	1	596	1	161	1	161
TCGA-EP-A2KC-01	Nomut	TCGA-EP-A2KC	LIHC	62	MALE	BLACK OR AFRICAN AMERICAN	Stage I		Hepatocellular Carcinoma	G3	2011		-22677	Dead	TUMOR FREE	NA	19					NA			R0	1	19	0	19	0	19	0	19
TCGA-EP-A3JL-01	Nomut	TCGA-EP-A3JL	LIHC	76	MALE	WHITE	Stage I		Hepatocellular Carcinoma	G2	2011		-27886	Alive	TUMOR FREE	303	NA					NA				0	303	0	303	NA	NA	0	303
TCGA-EP-A3RK-01	Nomut	TCGA-EP-A3RK	LIHC	73	MALE	WHITE	Stage IIIA		Hepatocellular Carcinoma	G2	2012		-26985	Alive	WITH TUMOR	363	NA		Locoregional Recurrence	Liver		320				0	363	0	363	NA	NA	1	320
TCGA-EQ-8122-01	TP53	TCGA-EQ-8122	STAD	71	FEMALE	WHITE	Stage IIB		Stomach, Intestinal Adenocarcinoma, Not Otherwise Specified (NOS)	G3	2011		-26289	Dead		NA	243					NA				1	243	NA	243	NA	NA	0	243
TCGA-EQ-A4SO-01	KRAS	TCGA-EQ-A4SO	STAD	70	MALE	WHITE	Stage IIIB		[Discrepancy]	G2	2012		-25897	Alive	TUMOR FREE	494	NA					NA	Complete Remission/Response			0	494	0	494	0	494	0	494
TCGA-ES-A2HS-01	Nomut	TCGA-ES-A2HS	LIHC	80	MALE	WHITE	Stage I		Hepatocellular Carcinoma	G2	2008		-29268	Dead	TUMOR FREE	NA	688					NA			R0	1	688	0	688	0	688	0	688
TCGA-ES-A2HT-01	Nomut	TCGA-ES-A2HT	LIHC	54	MALE	BLACK OR AFRICAN AMERICAN	Stage I		Hepatocellular Carcinoma	G2	2007		-20023	Dead	TUMOR FREE	NA	438					NA			R0	1	438	0	438	0	438	0	438
TCGA-F1-6177-01	Nomut	TCGA-F1-6177	STAD	90	MALE	BLACK OR AFRICAN AMERICAN	Stage I		Stomach, Adenocarcinoma, Not Otherwise Specified (NOS)	G2	2009		-32873	Alive	TUMOR FREE	200	NA					NA	Complete Remission/Response			0	200	0	200	0	200	0	200
TCGA-F1-6874-01	TP53	TCGA-F1-6874	STAD	79	MALE	WHITE	Stage IB		Stomach, Intestinal Adenocarcinoma, Not Otherwise Specified (NOS)	G3	2011		-29083	Alive	TUMOR FREE	440	NA					NA	Complete Remission/Response			0	440	0	440	0	440	0	440
TCGA-F1-6875-01	TP53	TCGA-F1-6875	STAD	79	MALE	BLACK OR AFRICAN AMERICAN	Stage IA		Stomach, Adenocarcinoma, Not Otherwise Specified (NOS)	G2	1996		-29209	Dead	TUMOR FREE	NA	2197					NA	Complete Remission/Response			1	2197	0	2197	0	2197	0	2197
TCGA-F1-A448-01	Nomut	TCGA-F1-A448	STAD	70	MALE	WHITE	Stage IIIB		Stomach, Intestinal Adenocarcinoma, Mucinous Type	G3	2012		-25846	Alive	TUMOR FREE	647	NA					NA	Complete Remission/Response			0	647	0	647	0	647	0	647
TCGA-F1-A72C-01	TP53	TCGA-F1-A72C	STAD	68	MALE	ASIAN	Stage IIA		Stomach, Intestinal Adenocarcinoma, Not Otherwise Specified (NOS)	G2	2013		-25104	Alive	WITH TUMOR	346	NA		Distant Metastasis	Liver		343	Complete Remission/Response			0	346	0	346	1	343	1	343
TCGA-F2-6879-01	Comut	TCGA-F2-6879	PAAD	57	MALE	WHITE	Stage IIB		Pancreas-Adenocarcinoma-Other Subtype	G2	2009		-20984	Dead	WITH TUMOR	NA	334		Distant Metastasis			183	Complete Remission/Response			1	334	1	334	1	183	1	183
TCGA-F2-7273-01	Nomut	TCGA-F2-7273	PAAD	54	MALE	BLACK OR AFRICAN AMERICAN	Stage IIB		Pancreas-Adenocarcinoma Ductal Type	G3	2011		-20071	Dead	WITH TUMOR	NA	592	Pancreatic Cancer	Distant Metastasis	Liver		256	Progressive Disease			1	592	1	592	NA	NA	1	256
TCGA-F2-A44G-01	KRAS	TCGA-F2-A44G	PAAD	79	FEMALE	WHITE	Stage IIB		Pancreas-Adenocarcinoma Ductal Type	G2	2012		-29150	Dead	WITH TUMOR	NA	233	Pancreatic Cancer	Locoregional Recurrence	Other, specify	malignant ascites	214	Complete Remission/Response			1	233	1	233	1	214	1	214
TCGA-F2-A44H-01	Nomut	TCGA-F2-A44H	PAAD	65	MALE	WHITE	Stage IIA		Pancreas-Adenocarcinoma Ductal Type	G2	2012		-24007	Alive	TUMOR FREE	586	NA					NA	Complete Remission/Response			0	586	0	586	0	586	0	586
TCGA-F2-A7TX-01	Comut	TCGA-F2-A7TX	PAAD	77	MALE	WHITE	Stage IIB		Pancreas-Adenocarcinoma Ductal Type	G3	2013		-28239	Dead	WITH TUMOR	NA	95	Pancreatic Cancer				NA	Progressive Disease			1	95	1	95	NA	NA	1	95
TCGA-F2-A8YN-01	Comut	TCGA-F2-A8YN	PAAD	76	MALE	WHITE	Stage IIA		Pancreas-Adenocarcinoma Ductal Type	G2	2013		-28047	Alive	WITH TUMOR	517	NA					NA	Progressive Disease			0	517	0	517	NA	NA	0	517
TCGA-F4-6459-01	TP53	TCGA-F4-6459	COAD	61	FEMALE	WHITE	Stage IIIB		Colon Adenocarcinoma		2011		-22574	Dead	TUMOR FREE	NA	262					NA				1	262	0	262	NA	NA	0	262
TCGA-F4-6460-01	TP53	TCGA-F4-6460	COAD	51	FEMALE	WHITE	Stage IIIB		Colon Adenocarcinoma		2011		-18637	Dead	WITH TUMOR	NA	972					313	Complete Remission/Response			1	972	1	972	1	313	1	313
TCGA-F4-6461-01	KRAS	TCGA-F4-6461	COAD	41	FEMALE	WHITE	Stage IIIC		Colon Adenocarcinoma		2011		-15151	Dead	WITH TUMOR	NA	338					288				1	338	1	338	NA	NA	1	288
TCGA-F4-6463-01	KRAS	TCGA-F4-6463	COAD	51	MALE	WHITE	Stage IIA		Colon Mucinous Adenocarcinoma		2011		-18804	Alive	TUMOR FREE	1087	NA					NA	Complete Remission/Response			0	1087	0	1087	0	1087	0	1087
TCGA-F4-6569-01	Nomut	TCGA-F4-6569	COAD	60	MALE	WHITE	Stage I		Colon Adenocarcinoma		2011		-22203	Alive	TUMOR FREE	1087	NA					NA	Complete Remission/Response			0	1087	0	1087	0	1087	0	1087
TCGA-F4-6570-01	Nomut	TCGA-F4-6570	COAD	78	FEMALE	WHITE	Stage IIA		Colon Adenocarcinoma		2011		-28772	Dead	TUMOR FREE	NA	188					NA				1	188	0	188	NA	NA	0	188
TCGA-F4-6703-01	KRAS	TCGA-F4-6703	COAD	64	MALE	WHITE	Stage IIA		Colon Adenocarcinoma		2011		-23644	Alive	TUMOR FREE	1456	NA					NA	Complete Remission/Response			0	1456	0	1456	0	1456	0	1456
TCGA-F4-6704-01	Nomut	TCGA-F4-6704	COAD	60	MALE	AMERICAN INDIAN OR ALASKA NATIVE	Stage IIIC		Colon Mucinous Adenocarcinoma		2011		-21949	Alive	TUMOR FREE	47	NA					NA				0	47	0	47	NA	NA	0	47
TCGA-F4-6805-01	Comut	TCGA-F4-6805	COAD	58	FEMALE	WHITE	Stage IIA		Colon Adenocarcinoma		2011		-21241	Alive	TUMOR FREE	1047	NA					NA	Complete Remission/Response			0	1047	0	1047	0	1047	0	1047
TCGA-F4-6806-01	KRAS	TCGA-F4-6806	COAD	59	FEMALE	WHITE	Stage I		Colon Adenocarcinoma		2011		-21625	Alive	WITH TUMOR	1260	NA		Metastatic			336	Complete Remission/Response			0	1260	0	1260	1	336	1	336
TCGA-F4-6807-01	Comut	TCGA-F4-6807	COAD	51	FEMALE	WHITE	Stage IIIC		Colon Adenocarcinoma		2011		-18690	Alive	TUMOR FREE	1309	NA					NA	Complete Remission/Response			0	1309	0	1309	0	1309	0	1309
TCGA-F4-6808-01	TP53	TCGA-F4-6808	COAD	54	FEMALE	WHITE	Stage I		Colon Adenocarcinoma		2011		-19803	Alive	TUMOR FREE	1024	NA					NA	Complete Remission/Response			0	1024	0	1024	0	1024	0	1024
TCGA-F4-6809-01	TP53	TCGA-F4-6809	COAD	52	FEMALE	WHITE	Stage IVA		Colon Adenocarcinoma		2011		-19039	Dead	WITH TUMOR	NA	403					NA				1	403	1	403	NA	NA	1	403
TCGA-F4-6854-01	Comut	TCGA-F4-6854	COAD	77	FEMALE	WHITE	Stage IIA		Colon Adenocarcinoma		2011		-28272	Alive	TUMOR FREE	16	NA					NA	Complete Remission/Response			0	16	0	16	0	16	0	16
TCGA-F4-6855-01	KRAS	TCGA-F4-6855	COAD	70	FEMALE	WHITE	Stage IIA		Colon Adenocarcinoma		2011		-25890	Alive	TUMOR FREE	1442	NA					NA	Complete Remission/Response			0	1442	0	1442	0	1442	0	1442
TCGA-F4-6856-01	Comut	TCGA-F4-6856	COAD	45	MALE	WHITE	Stage I		Colon Mucinous Adenocarcinoma		2011		-16519	Alive	TUMOR FREE	1074	NA					NA	Complete Remission/Response			0	1074	0	1074	0	1074	0	1074
TCGA-F5-6464-01	TP53	TCGA-F5-6464	READ	77	FEMALE	WHITE	Stage IIIC		Rectal Adenocarcinoma		2011		-28168	Dead		NA	303					NA				1	303	NA	303	NA	NA	0	303
TCGA-F5-6465-01	TP53	TCGA-F5-6465	READ	64	FEMALE	WHITE	Stage IIA		Rectal Adenocarcinoma		2010		-23432	Alive	TUMOR FREE	1506	NA					NA	Complete Remission/Response			0	1506	0	1506	0	1506	0	1506
TCGA-F5-6571-01	Comut	TCGA-F5-6571	READ	62	FEMALE	WHITE	Stage IIA		Rectal Adenocarcinoma		2011		-22666	Alive	WITH TUMOR	1288	NA		Metastatic			122	Complete Remission/Response			0	1288	0	1288	1	122	1	122
TCGA-F5-6702-01	Comut	TCGA-F5-6702	READ	71	MALE	WHITE	Stage IVA		Rectal Adenocarcinoma		2010		-26123	Alive	WITH TUMOR	452	NA					368	Progressive Disease			0	452	0	452	NA	NA	1	368
TCGA-F5-6811-01	TP53	TCGA-F5-6811	READ	72	FEMALE	WHITE	Stage IIA		Rectal Adenocarcinoma		2011		-26575	Alive	TUMOR FREE	979	NA					NA	Complete Remission/Response			0	979	0	979	0	979	0	979
TCGA-F5-6812-01	Comut	TCGA-F5-6812	READ	67	MALE	WHITE	Stage IIA		Rectal Adenocarcinoma		2011		-24490	Alive	TUMOR FREE	1110	NA					NA	Complete Remission/Response			0	1110	0	1110	0	1110	0	1110
TCGA-F5-6813-01	TP53	TCGA-F5-6813	READ	70	MALE	WHITE	Stage IIIC		Rectal Adenocarcinoma		2011		-25651	Dead	WITH TUMOR	NA	598					65	[Unknown]			1	598	1	598	NA	NA	1	65
TCGA-F5-6814-01	TP53	TCGA-F5-6814	READ	57	MALE	WHITE	Stage IIA		Rectal Adenocarcinoma		2011		-20828	Alive	TUMOR FREE	1131	NA					NA	Complete Remission/Response			0	1131	0	1131	0	1131	0	1131
TCGA-F5-6861-01	KRAS	TCGA-F5-6861	READ	60	FEMALE	WHITE	Stage IIA		Rectal Adenocarcinoma		2011		-21936	Alive	TUMOR FREE	1160	NA					NA	Complete Remission/Response			0	1160	0	1160	0	1160	0	1160
TCGA-F5-6863-01	TP53	TCGA-F5-6863	READ	71	FEMALE	WHITE	Stage IIIB		Rectal Adenocarcinoma		2011		-25936	Dead	WITH TUMOR	NA	361					191	[Unknown]			1	361	1	361	NA	NA	1	191
TCGA-F5-6864-01	TP53	TCGA-F5-6864	READ	74	FEMALE	WHITE	Stage IIIB		Rectal Adenocarcinoma		2011		-27058	Alive	TUMOR FREE	379	NA					NA	Complete Remission/Response			0	379	0	379	0	379	0	379
TCGA-FB-A4P5-01	Nomut	TCGA-FB-A4P5	PAAD	69	FEMALE	WHITE	Stage IIB		Pancreas-Adenocarcinoma Ductal Type	G2	2012		-25412	Dead	WITH TUMOR	NA	179					NA	[Unknown]			1	179	1	179	NA	NA	1	179
TCGA-FB-A4P6-01	Nomut	TCGA-FB-A4P6	PAAD	54	MALE	WHITE	Stage IIB		Pancreas-Adenocarcinoma Ductal Type	G1	2012		-19904	Alive	TUMOR FREE	767	NA		Locoregional Recurrence			620	Complete Remission/Response			0	767	0	767	1	620	1	620
TCGA-FB-A545-01	Comut	TCGA-FB-A545	PAAD	72	FEMALE	WHITE	Stage IIB		Pancreas-Adenocarcinoma Ductal Type	G2	2012		-26635	Dead	TUMOR FREE	NA	732	Pancreatic Cancer	Distant Metastasis	Liver		378	Complete Remission/Response			1	732	1	732	1	378	1	378
TCGA-FB-A5VM-01	Comut	TCGA-FB-A5VM	PAAD	74	MALE	WHITE	Stage IB		Pancreas-Adenocarcinoma Ductal Type	G3	2012		-27362	Dead	WITH TUMOR	NA	498	Pancreatic Cancer	Distant Metastasis	Liver		177	Progressive Disease			1	498	1	498	NA	NA	1	177
TCGA-FB-A78T-01	Comut	TCGA-FB-A78T	PAAD	71	FEMALE	WHITE	Stage IIB		Pancreas-Adenocarcinoma Ductal Type	G2	2013		-26179	Dead		NA	375	Pancreatic Cancer				NA	Complete Remission/Response			1	375	1	375	0	375	0	375
TCGA-FB-A7DR-01	KRAS	TCGA-FB-A7DR	PAAD	48	MALE	ASIAN	Stage IIA		Pancreas-Colloid (mucinous non-cystic) Carcinoma	G2	2012		-17649	Dead	TUMOR FREE	NA	353	Pancreatic Cancer				NA	Complete Remission/Response			1	353	1	353	0	353	0	353
TCGA-FB-AAPP-01	Nomut	TCGA-FB-AAPP	PAAD	71	MALE	WHITE	Stage IIB		Pancreas-Adenocarcinoma Ductal Type	G3	2009		-26239	Dead	WITH TUMOR	NA	485	Pancreatic Cancer	Distant Metastasis	Lung		150	Progressive Disease			1	485	1	485	NA	NA	1	150
TCGA-FB-AAPQ-01	Comut	TCGA-FB-AAPQ	PAAD	65	MALE	WHITE	Stage IIB		Pancreas-Adenocarcinoma Ductal Type	G2	2008		-24078	Dead		NA	1130					NA	Progressive Disease			1	1130	NA	1130	NA	NA	0	1130
TCGA-FB-AAPS-01	TP53	TCGA-FB-AAPS	PAAD	62	FEMALE	WHITE	Stage IIB		Pancreas-Adenocarcinoma Ductal Type	G2	2008		-22981	Alive		228	NA					NA	[Unknown]			0	228	0	228	NA	NA	0	228
TCGA-FB-AAPU-01	KRAS	TCGA-FB-AAPU	PAAD	41	FEMALE	ASIAN	Stage IIA		Pancreas-Adenocarcinoma Ductal Type	G2	2008		-15129	Dead	WITH TUMOR	NA	381	Pancreatic Cancer				NA	Progressive Disease			1	381	1	381	NA	NA	1	381
TCGA-FB-AAPY-01	Comut	TCGA-FB-AAPY	PAAD	71	MALE	WHITE	Stage IIB		Pancreas-Adenocarcinoma Ductal Type	G2	2007		-26085	Dead	TUMOR FREE	NA	1059					NA	Complete Remission/Response			1	1059	0	1059	0	1059	0	1059
TCGA-FB-AAPZ-01	Comut	TCGA-FB-AAPZ	PAAD	54	MALE	WHITE	Stage IIB		Pancreas-Adenocarcinoma Ductal Type	G3	2008		-19847	Alive	TUMOR FREE	716	NA		Distant Metastasis	Other, specify	Adrenal and right buttock	716	Complete Remission/Response			0	716	0	716	1	716	1	716
TCGA-FB-AAQ0-01	Comut	TCGA-FB-AAQ0	PAAD	68	MALE	WHITE	Stage IIA		Pancreas-Adenocarcinoma Ductal Type	G3	2011		-24988	Dead	TUMOR FREE	NA	473					NA	Complete Remission/Response			1	473	0	473	0	473	0	473
TCGA-FB-AAQ1-01	Comut	TCGA-FB-AAQ1	PAAD	49	MALE	WHITE	Stage IIB		Pancreas-Adenocarcinoma Ductal Type	G2	2011		-18172	Dead	WITH TUMOR	NA	123					NA	Stable Disease			1	123	1	123	NA	NA	1	123
TCGA-FB-AAQ2-01	Comut	TCGA-FB-AAQ2	PAAD	81	FEMALE	WHITE	Stage IIB		Pancreas-Adenocarcinoma Ductal Type	G3	2011		-29585	Dead	WITH TUMOR	NA	153		Distant Metastasis	Liver		92	Partial Remission/Response			1	153	1	153	NA	NA	1	92
TCGA-FB-AAQ3-01	Comut	TCGA-FB-AAQ3	PAAD	65	FEMALE	WHITE	Stage IIB		Pancreas-Adenocarcinoma Ductal Type	G2	2010		-23953	Dead	TUMOR FREE	NA	31	Surgical Complications				NA	Complete Remission/Response			1	31	0	31	0	31	0	31
TCGA-FB-AAQ6-01	Comut	TCGA-FB-AAQ6	PAAD	85	MALE	WHITE	Stage IA		Pancreas-Adenocarcinoma Ductal Type	G2	2011		-31319	Dead	WITH TUMOR	NA	244	Pancreatic Cancer	Locoregional Recurrence	Peritoneal Surfaces		213	Progressive Disease			1	244	1	244	NA	NA	1	213
TCGA-FP-7735-01	TP53	TCGA-FP-7735	STAD	77	MALE	BLACK OR AFRICAN AMERICAN	Stage IB		Stomach, Adenocarcinoma, Not Otherwise Specified (NOS)	G2	2011		-28232	Dead	TUMOR FREE	NA	106					NA	Complete Remission/Response			1	106	0	106	0	106	0	106
TCGA-FP-7829-01	TP53	TCGA-FP-7829	STAD	69	MALE	WHITE	Stage IIB		Stomach, Intestinal Adenocarcinoma, Mucinous Type	G2	2011		-25534	Alive	TUMOR FREE	594	NA					NA	Complete Remission/Response			0	594	0	594	0	594	0	594
TCGA-FP-7916-01	Nomut	TCGA-FP-7916	STAD	77	MALE	ASIAN	Stage IIIC		Stomach, Adenocarcinoma, Diffuse Type	G3	2011		-28475	Dead	WITH TUMOR	NA	428					NA	Progressive Disease			1	428	1	428	NA	NA	1	428
TCGA-FP-7998-01	Nomut	TCGA-FP-7998	STAD	77	MALE	WHITE	Stage IIIC		Stomach, Adenocarcinoma, Diffuse Type	G3	2011		-28302	Alive	TUMOR FREE	678	NA					NA	Complete Remission/Response			0	678	0	678	0	678	0	678
TCGA-FP-8099-01	TP53	TCGA-FP-8099	STAD	79	MALE	WHITE	Stage IIA		Stomach, Adenocarcinoma, Not Otherwise Specified (NOS)	G2	2011		-29129	Alive	TUMOR FREE	519	NA					NA	Complete Remission/Response			0	519	0	519	0	519	0	519
TCGA-FP-8209-01	Nomut	TCGA-FP-8209	STAD	49	MALE	WHITE	Stage IB		Stomach, Adenocarcinoma, Diffuse Type	G3	2005		-18171	Dead	WITH TUMOR	NA	1811	Stomach Cancer	Distant Metastasis	Other, specify	pancreas	1676	Complete Remission/Response			1	1811	1	1811	1	1676	1	1676
TCGA-FP-8210-01	Nomut	TCGA-FP-8210	STAD	48	MALE	ASIAN	Stage IIIA		Stomach, Adenocarcinoma, Diffuse Type	G3	2006		-17562	Dead	WITH TUMOR	NA	153	Stomach Cancer				NA	Progressive Disease			1	153	1	153	NA	NA	1	153
TCGA-FP-8211-01	Nomut	TCGA-FP-8211	STAD	62	MALE	WHITE	Stage IIB		Stomach, Adenocarcinoma, Not Otherwise Specified (NOS)	G2	2011		-22957	Alive	TUMOR FREE	413	NA					NA	Complete Remission/Response			0	413	0	413	0	413	0	413
TCGA-FP-8631-01	TP53	TCGA-FP-8631	STAD	68	MALE	WHITE	Stage IIIA		Stomach, Intestinal Adenocarcinoma, Not Otherwise Specified (NOS)	G2	2012		-24898	Alive	TUMOR FREE	17	NA					NA				0	17	0	17	NA	NA	0	17
TCGA-FP-A4BE-01	TP53	TCGA-FP-A4BE	STAD	55	MALE	BLACK OR AFRICAN AMERICAN	Stage IIA		Stomach, Adenocarcinoma, Not Otherwise Specified (NOS)	G3	2012		-20148	Alive	TUMOR FREE	337	NA					NA	Complete Remission/Response			0	337	0	337	0	337	0	337
TCGA-FP-A4BF-01	TP53	TCGA-FP-A4BF	STAD	68	MALE	WHITE	Stage IIIA		Stomach Adenocarcinoma, Signet Ring Type	G3	2011		-25030	Dead	WITH TUMOR	NA	168		Distant Metastasis	Lung		159	Progressive Disease			1	168	1	168	NA	NA	1	159
TCGA-FP-A8CX-01	Nomut	TCGA-FP-A8CX	STAD	60	MALE	WHITE	Stage IIIC		Stomach Adenocarcinoma, Signet Ring Type	G3	2013		-22000	Alive	TUMOR FREE	7	NA					NA	[Unknown]			0	7	0	7	NA	NA	0	7
TCGA-FP-A9TM-01	TP53	TCGA-FP-A9TM	STAD	77	MALE	WHITE	[Discrepancy]		Stomach, Adenocarcinoma, Not Otherwise Specified (NOS)	G2	2013		-28376	Alive	TUMOR FREE	189	NA					NA	Complete Remission/Response			0	189	0	189	0	189	0	189
TCGA-FV-A23B-01	Nomut	TCGA-FV-A23B	LIHC	70	FEMALE	WHITE	Stage II		Hepatocellular Carcinoma		2005		-25788	Dead	WITH TUMOR	NA	1852		Locoregional Recurrence	Liver		1453			R0	1	1852	1	1852	1	1453	1	1453
TCGA-FV-A2QQ-01	Nomut	TCGA-FV-A2QQ	LIHC	80	MALE	WHITE	Stage I		Hepatocellular Carcinoma	G2	2011		-29354	Alive	TUMOR FREE	729	NA					NA			R0	0	729	0	729	0	729	0	729
TCGA-FV-A2QR-01	Nomut	TCGA-FV-A2QR	LIHC	75	MALE	WHITE	Stage I		Hepatocellular Carcinoma	G1	2006		NA	Dead	WITH TUMOR	NA	581		Extrahepatic Recurrence			561			RX	1	581	1	581	NA	NA	1	561
TCGA-FV-A3I0-01	Nomut	TCGA-FV-A3I0	LIHC	76	FEMALE	WHITE	Stage II		Hepatocholangiocarcinoma (Mixed)	G2	2011		-28101	Alive	WITH TUMOR	848	NA		Intrahepatic Recurrence	Liver		159			R0	0	848	0	848	1	159	1	159
TCGA-FV-A3I1-01	TP53	TCGA-FV-A3I1	LIHC	81	FEMALE	WHITE	Stage II		Hepatocellular Carcinoma	G2	2011		NA	Dead	TUMOR FREE	NA	247					NA			R0	1	247	0	247	0	247	0	247
TCGA-FV-A3R2-01	TP53	TCGA-FV-A3R2	LIHC	75	MALE	WHITE	Stage I		Hepatocellular Carcinoma		2005		-27530	Dead	TUMOR FREE	NA	194					NA			R0	1	194	0	194	0	194	0	194
TCGA-FV-A3R3-01	Nomut	TCGA-FV-A3R3	LIHC	38	FEMALE	WHITE	Stage I		Hepatocellular Carcinoma	G2	2012		-14231	Dead	TUMOR FREE	NA	366					NA			R0	1	366	0	366	0	366	0	366
TCGA-FV-A495-01	Nomut	TCGA-FV-A495	LIHC	51	FEMALE	WHITE	Stage II		Hepatocellular Carcinoma	G2	2012		-18740	Alive	TUMOR FREE	1	NA					NA			R0	0	1	0	1	0	1	0	1
TCGA-FV-A496-01	Nomut	TCGA-FV-A496	LIHC	84	FEMALE	WHITE	Stage I		Hepatocellular Carcinoma	G2	2012		-30950	Alive	TUMOR FREE	10	NA					NA			R0	0	10	0	10	0	10	0	10
TCGA-FV-A4ZP-01	TP53	TCGA-FV-A4ZP	LIHC	78	MALE	WHITE	Stage IIIA		Hepatocellular Carcinoma	G2	2005		-28771	Dead	TUMOR FREE	NA	2486					NA			R1	1	2486	0	2486	NA	NA	0	2486
TCGA-FV-A4ZQ-01	TP53	TCGA-FV-A4ZQ	LIHC	52	MALE	WHITE	Stage I		Hepatocellular Carcinoma	G2	2012		-19090	Alive	TUMOR FREE	12	NA					NA			R0	0	12	0	12	0	12	0	12
TCGA-G3-A25S-01	Nomut	TCGA-G3-A25S	LIHC	64	MALE	WHITE	Stage I		Hepatocellular Carcinoma	G2	2009		-23571	Dead	WITH TUMOR	NA	416		Extrahepatic Recurrence	Other, specify	Bone and Lung	37			R1	1	416	1	416	NA	NA	1	37
TCGA-G3-A25T-01	Nomut	TCGA-G3-A25T	LIHC	45	FEMALE	WHITE	Stage IIIA		Hepatocellular Carcinoma	G2	2007		-16461	Alive	WITH TUMOR	1553	NA		Intrahepatic Recurrence	Liver		452			R0	0	1553	0	1553	1	452	1	452
TCGA-G3-A25U-01	TP53	TCGA-G3-A25U	LIHC	63	FEMALE	ASIAN	Stage I		Hepatocellular Carcinoma	G3	2007		-23207	Alive	TUMOR FREE	1636	NA					NA			R0	0	1636	0	1636	0	1636	0	1636
TCGA-G3-A25V-01	TP53	TCGA-G3-A25V	LIHC	68	MALE	WHITE	Stage I		Hepatocellular Carcinoma	G2	2010		-25144	Alive	WITH TUMOR	860	NA		Intrahepatic Recurrence	Liver		489			R0	0	860	0	860	1	489	1	489
TCGA-G3-A25Y-01	Nomut	TCGA-G3-A25Y	LIHC	52	FEMALE	ASIAN	Stage I		Hepatocellular Carcinoma	G3	2006		-19055	Dead	WITH TUMOR	NA	452		Locoregional Recurrence	Liver		355			R0	1	452	1	452	1	355	1	355
TCGA-G3-A25Z-01	TP53	TCGA-G3-A25Z	LIHC	58	MALE	ASIAN	Stage I		Hepatocellular Carcinoma	G2	2010		-21509	Alive	TUMOR FREE	655	NA					NA			R0	0	655	0	655	0	655	0	655
TCGA-G3-A3CG-01	Nomut	TCGA-G3-A3CG	LIHC	80	MALE	WHITE	Stage I		Hepatocellular Carcinoma	G2	2011		-29432	Alive	WITH TUMOR	673	NA		Intrahepatic Recurrence	Liver		329			R1	0	673	0	673	NA	NA	1	329
TCGA-G3-A3CH-01	Nomut	TCGA-G3-A3CH	LIHC	53	MALE	ASIAN	Stage IIIA		Hepatocellular Carcinoma	G2	2010		-19473	Alive	WITH TUMOR	780	NA		Intrahepatic Recurrence	Liver		116			R0	0	780	0	780	1	116	1	116
TCGA-G3-A3CI-01	Nomut	TCGA-G3-A3CI	LIHC	71	MALE	WHITE	Stage I		Hepatocellular Carcinoma	G2	2011		-26224	Alive	TUMOR FREE	180	NA					NA			R0	0	180	0	180	0	180	0	180
TCGA-G3-A3CK-01	Nomut	TCGA-G3-A3CK	LIHC	61	MALE	ASIAN	Stage I		Hepatocellular Carcinoma	G2	2011		-22462	Alive	TUMOR FREE	585	NA					NA			R0	0	585	0	585	0	585	0	585
TCGA-G3-A5SI-01	Nomut	TCGA-G3-A5SI	LIHC	44	MALE	ASIAN	Stage II		Hepatocellular Carcinoma	G2	2011		-16126	Dead	WITH TUMOR	NA	768		Intrahepatic Recurrence	Liver		348			R0	1	768	1	768	1	348	1	348
TCGA-G3-A5SJ-01	TP53	TCGA-G3-A5SJ	LIHC	59	MALE	WHITE	Stage I		Hepatocellular Carcinoma	G2	2012		-21848	Alive	TUMOR FREE	698	NA		Intrahepatic Recurrence	Liver		308			R0	0	698	0	698	1	308	1	308
TCGA-G3-A5SK-01	Nomut	TCGA-G3-A5SK	LIHC	58	MALE	WHITE	Stage I		Hepatocellular Carcinoma	G1	2012		-21320	Alive	WITH TUMOR	744	NA		Intrahepatic Recurrence	Liver		483			R0	0	744	0	744	1	483	1	483
TCGA-G3-A5SL-01	Nomut	TCGA-G3-A5SL	LIHC	70	MALE	WHITE	Stage II		Hepatocellular Carcinoma	G2	2012		-25671	Alive	TUMOR FREE	621	NA					NA			R0	0	621	0	621	0	621	0	621
TCGA-G3-A5SM-01	TP53	TCGA-G3-A5SM	LIHC	58	MALE	WHITE	Stage II		Hepatocellular Carcinoma	G3	2012		-21236	Alive	TUMOR FREE	520	NA		Intrahepatic Recurrence	Liver		252			R0	0	520	0	520	1	252	1	252
TCGA-G3-A6UC-01	Nomut	TCGA-G3-A6UC	LIHC	65	MALE	WHITE	Stage IIIB		Hepatocellular Carcinoma	G2	2012		-23793	Alive	WITH TUMOR	671	NA		Intrahepatic Recurrence	Liver		639			R0	0	671	0	671	1	639	1	639
TCGA-G3-A7M5-01	Nomut	TCGA-G3-A7M5	LIHC	76	MALE	ASIAN	Stage I		Hepatocellular Carcinoma	G2	2013		-27963	Alive	TUMOR FREE	447	NA					NA			R0	0	447	0	447	0	447	0	447
TCGA-G3-A7M6-01	TP53	TCGA-G3-A7M6	LIHC	60	FEMALE	WHITE	Stage I		Hepatocellular Carcinoma	G3	2013		-22205	Alive	WITH TUMOR	632	NA		Locoregional Recurrence	Liver		293			R0	0	632	0	632	1	293	1	293
TCGA-G3-A7M7-01	Nomut	TCGA-G3-A7M7	LIHC	65	MALE	WHITE	Stage I		Hepatocellular Carcinoma	G1	2013		-24002	Alive	TUMOR FREE	361	NA					NA			R0	0	361	0	361	0	361	0	361
TCGA-G3-A7M8-01	Nomut	TCGA-G3-A7M8	LIHC	31	MALE	ASIAN	Stage I		Hepatocellular Carcinoma	G1	2013		-11527	Alive	TUMOR FREE	430	NA					NA			RX	0	430	0	430	NA	NA	0	430
TCGA-G3-A7M9-01	TP53	TCGA-G3-A7M9	LIHC	70	MALE	WHITE	Stage IIIB		Hepatocellular Carcinoma	G2	2013		-25588	Dead		NA	56					NA			R0	1	56	NA	56	0	56	0	56
TCGA-G3-AAUZ-01	Nomut	TCGA-G3-AAUZ	LIHC	48	MALE	[Unknown]	Stage I		Hepatocellular Carcinoma	G2	2013		-17760	Alive	TUMOR FREE	480	NA					NA			R0	0	480	0	480	0	480	0	480
TCGA-G3-AAV0-01	Nomut	TCGA-G3-AAV0	LIHC	58	MALE	ASIAN	Stage I		Hepatocellular Carcinoma	G2	2013		-21249	Alive	TUMOR FREE	476	NA					NA			R0	0	476	0	476	0	476	0	476
TCGA-G3-AAV1-01	Nomut	TCGA-G3-AAV1	LIHC	51	MALE	ASIAN	Stage IIIC		Hepatocellular Carcinoma	G3	2013		-18973	Dead	WITH TUMOR	NA	359		Locoregional Recurrence	Liver		49			R0	1	359	1	359	1	49	1	49
TCGA-G3-AAV2-01	Nomut	TCGA-G3-AAV2	LIHC	50	MALE	WHITE	Stage I		Hepatocellular Carcinoma	G1	2013		-18363	Alive	TUMOR FREE	372	NA					NA			R0	0	372	0	372	0	372	0	372
TCGA-G3-AAV3-01	Nomut	TCGA-G3-AAV3	LIHC	58	FEMALE	WHITE	Stage II		Hepatocellular Carcinoma	G2	2013		-21449	Alive	TUMOR FREE	412	NA					NA			R0	0	412	0	412	0	412	0	412
TCGA-G3-AAV4-01	Nomut	TCGA-G3-AAV4	LIHC	83	FEMALE	WHITE	Stage I		Hepatocellular Carcinoma	G1	2012		-30466	Dead	TUMOR FREE	NA	27					NA			R0	1	27	0	27	0	27	0	27
TCGA-G3-AAV5-01	Nomut	TCGA-G3-AAV5	LIHC	67	MALE	WHITE	Stage II		Hepatocellular Carcinoma	G2	2013		-24655	Alive	WITH TUMOR	354	NA		Locoregional Recurrence	Liver		117			R0	0	354	0	354	1	117	1	117
TCGA-G3-AAV6-01	Nomut	TCGA-G3-AAV6	LIHC	53	FEMALE	WHITE	Stage IIIA		Hepatocellular Carcinoma	G3	2013		-19556	Dead	WITH TUMOR	NA	65		Intrahepatic Recurrence	Liver		44			R0	1	65	1	65	1	44	1	44
TCGA-G3-AAV7-01	TP53	TCGA-G3-AAV7	LIHC	38	MALE	ASIAN	Stage II		Hepatocellular Carcinoma	G2	2013		-14229	Alive	TUMOR FREE	361	NA					NA			R0	0	361	0	361	0	361	0	361
TCGA-G4-6293-01	Nomut	TCGA-G4-6293	COAD	49	FEMALE	WHITE	Stage III		Colon Adenocarcinoma		2002		-18076	Alive	TUMOR FREE	4051	NA					NA	Complete Remission/Response			0	4051	0	4051	0	4051	0	4051
TCGA-G4-6294-01	Comut	TCGA-G4-6294	COAD	75	MALE	WHITE	Stage IV		Colon Adenocarcinoma		2004		-27755	Dead	WITH TUMOR	NA	858					517				1	858	1	858	NA	NA	1	517
TCGA-G4-6295-01	TP53	TCGA-G4-6295	COAD	70	FEMALE	WHITE	Stage II		Colon Adenocarcinoma		2004		-25758	Alive	TUMOR FREE	254	NA					NA				0	254	0	254	NA	NA	0	254
TCGA-G4-6297-01	Comut	TCGA-G4-6297	COAD	55	FEMALE	WHITE	Stage IV		Colon Adenocarcinoma		2005		-20103	Alive	WITH TUMOR	2506	NA					439				0	2506	0	2506	NA	NA	1	439
TCGA-G4-6298-01	TP53	TCGA-G4-6298	COAD	90	MALE	BLACK OR AFRICAN AMERICAN	Stage IIIB		Colon Adenocarcinoma		2005		-32873	Dead	WITH TUMOR	NA	715					291				1	715	1	715	NA	NA	1	291
TCGA-G4-6299-01	TP53	TCGA-G4-6299	COAD	69	MALE	WHITE	Stage IIIC		Colon Adenocarcinoma		2005		-25318	Alive	TUMOR FREE	2268	NA					NA				0	2268	0	2268	NA	NA	0	2268
TCGA-G4-6302-01	TP53	TCGA-G4-6302	COAD	90	FEMALE	WHITE	Stage IIA		Colon Mucinous Adenocarcinoma		2006		-32872	Dead	TUMOR FREE	NA	2047					NA				1	2047	0	2047	NA	NA	0	2047
TCGA-G4-6303-01	TP53	TCGA-G4-6303	COAD	54	FEMALE	WHITE	Stage IV		Colon Adenocarcinoma		2006		-19800	Dead	WITH TUMOR	NA	2003					872				1	2003	1	2003	NA	NA	1	872
TCGA-G4-6304-01	KRAS	TCGA-G4-6304	COAD	66	FEMALE	WHITE	Stage IIB		Colon Adenocarcinoma		2006		-24172	Alive	TUMOR FREE	1631	NA					859				0	1631	0	1631	NA	NA	1	859
TCGA-G4-6306-01	TP53	TCGA-G4-6306	COAD	71	MALE	WHITE	[Discrepancy]		Colon Adenocarcinoma		2007		-26163	Alive	TUMOR FREE	1359	NA					NA				0	1359	0	1359	NA	NA	0	1359
TCGA-G4-6307-01	TP53	TCGA-G4-6307	COAD	37	FEMALE	WHITE	Stage IIIB		Colon Adenocarcinoma		2007		-13648	Alive	TUMOR FREE	1674	NA					NA				0	1674	0	1674	NA	NA	0	1674
TCGA-G4-6309-01	Nomut	TCGA-G4-6309	COAD	40	FEMALE	BLACK OR AFRICAN AMERICAN	Stage IIIB		Colon Adenocarcinoma		2007		-14729	Alive	TUMOR FREE	2600	NA					2176	Complete Remission/Response			0	2600	0	2600	1	2176	1	2176
TCGA-G4-6310-01	TP53	TCGA-G4-6310	COAD	69	MALE	WHITE	Stage IIIB		Colon Adenocarcinoma		2008		-25243	Alive	TUMOR FREE	1935	NA					NA	Complete Remission/Response			0	1935	0	1935	0	1935	0	1935
TCGA-G4-6311-01	TP53	TCGA-G4-6311	COAD	80	MALE	WHITE	Stage III		Colon Adenocarcinoma		2008		-29297	Alive	TUMOR FREE	1199	NA					NA				0	1199	0	1199	NA	NA	0	1199
TCGA-G4-6314-01	Comut	TCGA-G4-6314	COAD	76	FEMALE	WHITE	Stage IV		Colon Adenocarcinoma		2008		-27958	Alive	WITH TUMOR	1093	NA					38				0	1093	0	1093	NA	NA	1	38
TCGA-G4-6315-01	TP53	TCGA-G4-6315	COAD	66	MALE	WHITE	Stage IV		Colon Adenocarcinoma		2008		-24174	Alive	TUMOR FREE	1883	NA					NA	Complete Remission/Response			0	1883	0	1883	NA	NA	0	1883
TCGA-G4-6317-01	TP53	TCGA-G4-6317	COAD	51	FEMALE	WHITE	Stage IIIC		Colon Adenocarcinoma		2008		-18822	Alive	TUMOR FREE	1095	NA		Metastatic			592				0	1095	0	1095	NA	NA	1	592
TCGA-G4-6320-01	Comut	TCGA-G4-6320	COAD	73	MALE	WHITE	Stage III		Colon Adenocarcinoma		2009		-26840	Alive	TUMOR FREE	804	NA					NA				0	804	0	804	NA	NA	0	804
TCGA-G4-6321-01	Nomut	TCGA-G4-6321	COAD	60	FEMALE	WHITE	Stage III		Colon Adenocarcinoma		2009		-21921	Alive	TUMOR FREE	672	NA					NA				0	672	0	672	NA	NA	0	672
TCGA-G4-6322-01	Nomut	TCGA-G4-6322	COAD	65	MALE	WHITE	Stage IIIB		Colon Mucinous Adenocarcinoma		2009		-23825	Alive	WITH TUMOR	792	NA					789				0	792	0	792	NA	NA	1	789
TCGA-G4-6586-01	TP53	TCGA-G4-6586	COAD	73	FEMALE	WHITE	Stage IIA		Colon Adenocarcinoma		2008		-27020	Alive	TUMOR FREE	1089	NA					NA				0	1089	0	1089	NA	NA	0	1089
TCGA-G4-6588-01	Nomut	TCGA-G4-6588	COAD	58	FEMALE	WHITE	Stage IIA		Colon Adenocarcinoma		2009		-21532	Alive	TUMOR FREE	796	NA					NA				0	796	0	796	NA	NA	0	796
TCGA-G4-6625-01	Comut	TCGA-G4-6625	COAD	77	FEMALE	WHITE	Stage IIA		Colon Adenocarcinoma		2004		-28163	Alive	TUMOR FREE	2792	NA					2564				0	2792	0	2792	NA	NA	1	2564
TCGA-G4-6626-01	TP53	TCGA-G4-6626	COAD	90	MALE	WHITE	Stage IIA		Colon Adenocarcinoma		2006		-32871	Dead	TUMOR FREE	NA	1422					NA				1	1422	0	1422	NA	NA	0	1422
TCGA-G4-6627-01	KRAS	TCGA-G4-6627	COAD	84	MALE	WHITE	Stage IIA		Colon Adenocarcinoma		2007		-30697	Alive	TUMOR FREE	2275	NA					1003	Complete Remission/Response			0	2275	0	2275	1	1003	1	1003
TCGA-G4-6628-01	Nomut	TCGA-G4-6628	COAD	78	MALE	WHITE	Stage I		Colon Adenocarcinoma		2006		-28772	Alive	TUMOR FREE	2424	NA					NA	Complete Remission/Response			0	2424	0	2424	0	2424	0	2424
TCGA-G5-6233-01	Comut	TCGA-G5-6233	READ	74	MALE	WHITE	[Discrepancy]		Rectal Adenocarcinoma		2009		-27190	Dead	WITH TUMOR	NA	556					92				1	556	1	556	NA	NA	1	92
TCGA-G5-6235-01	Comut	TCGA-G5-6235	READ	72	MALE	WHITE	Stage IIIB		Rectal Adenocarcinoma		2007		-26348	Alive	TUMOR FREE	1696	NA					1042				0	1696	0	1696	NA	NA	1	1042
TCGA-G5-6572-01	KRAS	TCGA-G5-6572	READ	56	MALE	WHITE			Rectal Adenocarcinoma		2004		-20475	Dead	TUMOR FREE	NA	1432					NA				1	1432	0	1432	NA	NA	0	1432
TCGA-G5-6641-01	Nomut	TCGA-G5-6641	READ	67	MALE	WHITE	Stage IIIA		Rectal Mucinous Adenocarcinoma		2009		-24486	Alive	TUMOR FREE	804	NA					NA				0	804	0	804	NA	NA	0	804
TCGA-GJ-A3OU-01	TP53	TCGA-GJ-A3OU	LIHC	59	MALE	WHITE	Stage I		Hepatocellular Carcinoma	G2	2011		-21671	Alive	[Discrepancy]	879	NA		Intrahepatic Recurrence	Liver		879			RX	0	879	0	879	NA	NA	1	879
TCGA-GJ-A6C0-01	Nomut	TCGA-GJ-A6C0	LIHC	75	FEMALE	WHITE	Stage II		Hepatocellular Carcinoma	G2	2012		-27626	Dead		NA	31					NA			RX	1	31	NA	31	NA	NA	0	31
TCGA-GJ-A9DB-01	Nomut	TCGA-GJ-A9DB	LIHC	68	MALE	WHITE	Stage I		Hepatocellular Carcinoma	G2	2013		-25020	Dead		NA	67					NA			R0	1	67	NA	67	0	67	0	67
TCGA-H6-8124-01	Comut	TCGA-H6-8124	PAAD	56	FEMALE	WHITE	Stage IIB		Pancreas-Adenocarcinoma Ductal Type	G3	2011		-20741	Alive	WITH TUMOR	392	NA		Distant Metastasis	Liver		259	Complete Remission/Response			0	392	0	392	1	259	1	259
TCGA-H6-A45N-01	TP53	TCGA-H6-A45N	PAAD	88	FEMALE	WHITE	Stage IIB		Pancreas-Adenocarcinoma-Other Subtype	G3	2012		-32475	Dead	WITH TUMOR	NA	421	Pancreatic Cancer	Locoregional Recurrence	Tumor Bed		363	Progressive Disease			1	421	1	421	NA	NA	1	363
TCGA-H8-A6C1-01	Comut	TCGA-H8-A6C1	PAAD	53	MALE	WHITE	Stage IIA		Pancreas-Adenocarcinoma-Other Subtype	G2	2012		-19677	Alive	WITH TUMOR	671	NA		Distant Metastasis	Liver		455	[Discrepancy]			0	671	0	671	NA	NA	1	455
TCGA-HF-7131-01	TP53	TCGA-HF-7131	STAD	NA	FEMALE		Stage IB		Stomach, Adenocarcinoma, Not Otherwise Specified (NOS)	G2	2007		NA	Alive	TUMOR FREE	NA	NA					NA	Complete Remission/Response			0	NA	0	NA	0	NA	0	NA
TCGA-HF-7132-01	TP53	TCGA-HF-7132	STAD	NA	MALE		Stage II		Stomach, Intestinal Adenocarcinoma, Mucinous Type	G2	2006		NA	Alive	TUMOR FREE	2351	NA					NA	Complete Remission/Response			0	2351	0	2351	0	2351	0	2351
TCGA-HF-7133-01	Nomut	TCGA-HF-7133	STAD	NA	FEMALE		Stage IV		Stomach, Intestinal Adenocarcinoma, Mucinous Type	G2	2007		NA	Alive	TUMOR FREE	1918	NA					NA	Complete Remission/Response			0	1918	0	1918	NA	NA	0	1918
TCGA-HF-7134-01	Nomut	TCGA-HF-7134	STAD	NA	MALE		Stage IA		Stomach, Intestinal Adenocarcinoma, Not Otherwise Specified (NOS)	G2	2008		NA	Alive	TUMOR FREE	1588	NA					NA	Complete Remission/Response			0	1588	0	1588	0	1588	0	1588
TCGA-HF-7136-01	Nomut	TCGA-HF-7136	STAD	NA	MALE		Stage IIIA		Stomach, Adenocarcinoma, Not Otherwise Specified (NOS)	G2	2008		NA	Alive	WITH TUMOR	NA	NA					NA	Progressive Disease			0	NA	0	NA	NA	NA	0	NA
TCGA-HF-A5NB-01	KRAS	TCGA-HF-A5NB	STAD	75	FEMALE	[Not Evaluated]	Stage IIIC		Stomach, Intestinal Adenocarcinoma, Mucinous Type	G3	NA		-27676	Alive	TUMOR FREE	928	NA					NA	Complete Remission/Response			0	928	0	928	0	928	0	928
TCGA-HJ-7597-01	TP53	TCGA-HJ-7597	STAD	71	FEMALE	WHITE	Stage IB		Stomach Adenocarcinoma, Signet Ring Type	G3	2005		-26264	Dead	WITH TUMOR	NA	805	Stomach Cancer	Locoregional Recurrence			231	Complete Remission/Response			1	805	1	805	1	231	1	231
TCGA-HP-A5MZ-01	Nomut	TCGA-HP-A5MZ	LIHC	78	MALE	[Not Evaluated]	Stage I		Hepatocellular Carcinoma	G2	NA		-22702	Dead	TUMOR FREE	NA	91					NA			R0	1	91	0	91	0	91	0	91
TCGA-HP-A5N0-01	Nomut	TCGA-HP-A5N0	LIHC	90	FEMALE	[Not Evaluated]			Hepatocellular Carcinoma		NA		-32120	Dead	WITH TUMOR	NA	1147		Locoregional Recurrence	Liver		179			R0	1	1147	1	1147	1	179	1	179
TCGA-HU-8238-01	TP53	TCGA-HU-8238	STAD	56	MALE	ASIAN	[Discrepancy]		Stomach, Intestinal Adenocarcinoma, Tubular Type	G2	2011		-20708	Alive	TUMOR FREE	46	NA					NA	Complete Remission/Response			0	46	0	46	0	46	0	46
TCGA-HU-8243-01	TP53	TCGA-HU-8243	STAD	66	MALE	ASIAN	Stage IIIC		Stomach, Intestinal Adenocarcinoma, Tubular Type	G2	2011		-24187	Dead	WITH TUMOR	NA	180	Stomach Cancer	Distant Metastasis	Liver		132	Partial Remission/Response			1	180	1	180	NA	NA	1	132
TCGA-HU-8244-01	TP53	TCGA-HU-8244	STAD	77	FEMALE	ASIAN	Stage IA		Stomach, Intestinal Adenocarcinoma, Tubular Type	G1	2011		-28184	Alive	TUMOR FREE	742	NA					NA	Complete Remission/Response			0	742	0	742	0	742	0	742
TCGA-HU-8249-01	Nomut	TCGA-HU-8249	STAD	76	MALE	ASIAN	Stage IIIA		Stomach, Intestinal Adenocarcinoma, Tubular Type	G2	2011		-28012	Alive	TUMOR FREE	881	NA					NA	Complete Remission/Response			0	881	0	881	0	881	0	881
TCGA-HU-8602-01	Nomut	TCGA-HU-8602	STAD	58	FEMALE	ASIAN	Stage IIB		Stomach, Adenocarcinoma, Diffuse Type	G3	2011		-21522	Alive	TUMOR FREE	679	NA					NA	Complete Remission/Response			0	679	0	679	0	679	0	679
TCGA-HU-8604-01	TP53	TCGA-HU-8604	STAD	82	FEMALE	ASIAN	Stage IIA		Stomach, Intestinal Adenocarcinoma, Tubular Type	G2	2011		-30178	Alive	TUMOR FREE	694	NA					NA	Complete Remission/Response			0	694	0	694	0	694	0	694
TCGA-HU-8608-01	Nomut	TCGA-HU-8608	STAD	70	MALE	ASIAN	Stage IIIB		Stomach, Adenocarcinoma, Diffuse Type	G3	2012		-25789	Alive	WITH TUMOR	641	NA		Distant Metastasis	Lung		277	Complete Remission/Response			0	641	0	641	1	277	1	277
TCGA-HU-8610-01	Nomut	TCGA-HU-8610	STAD	75	MALE	ASIAN	Stage IA		Stomach, Intestinal Adenocarcinoma, Tubular Type	G2	2012		-27594	Alive	TUMOR FREE	23	NA					NA	Stable Disease			0	23	0	23	NA	NA	0	23
TCGA-HU-A4G2-01	Nomut	TCGA-HU-A4G2	STAD	45	MALE	ASIAN	Stage IIB		Stomach, Adenocarcinoma, Diffuse Type	G3	2011		-16791	Alive	TUMOR FREE	739	NA					NA	Complete Remission/Response			0	739	0	739	0	739	0	739
TCGA-HU-A4G3-01	Nomut	TCGA-HU-A4G3	STAD	54	MALE	ASIAN	Stage IIB		Stomach, Intestinal Adenocarcinoma, Tubular Type	G2	2011		-20064	Alive	TUMOR FREE	170	NA					NA	Stable Disease			0	170	0	170	NA	NA	0	170
TCGA-HU-A4G6-01	Nomut	TCGA-HU-A4G6	STAD	74	MALE	ASIAN	Stage IA		Stomach, Intestinal Adenocarcinoma, Papillary Type	G3	2011		-27208	Alive	TUMOR FREE	738	NA					NA	Complete Remission/Response			0	738	0	738	0	738	0	738
TCGA-HU-A4G8-01	Nomut	TCGA-HU-A4G8	STAD	71	FEMALE	ASIAN	Stage IIB		Stomach, Adenocarcinoma, Diffuse Type	G3	2011		-26254	Alive	TUMOR FREE	690	NA					NA	Complete Remission/Response			0	690	0	690	0	690	0	690
TCGA-HU-A4G9-01	Nomut	TCGA-HU-A4G9	STAD	67	FEMALE	ASIAN	Stage IA		Stomach, Intestinal Adenocarcinoma, Tubular Type	G2	2011		-24753	Alive	TUMOR FREE	736	NA					NA	Stable Disease			0	736	0	736	NA	NA	0	736
TCGA-HU-A4GC-01	TP53	TCGA-HU-A4GC	STAD	74	MALE	ASIAN	Stage IIIB		Stomach, Adenocarcinoma, Diffuse Type	G3	2011		-27267	Alive	TUMOR FREE	99	NA					NA	Stable Disease			0	99	0	99	NA	NA	0	99
TCGA-HU-A4GD-01	TP53	TCGA-HU-A4GD	STAD	56	MALE	ASIAN	Stage IIB		Stomach, Intestinal Adenocarcinoma, Tubular Type	G3	2011		-20700	Alive	WITH TUMOR	692	NA		Distant Metastasis	Liver		399	Progressive Disease			0	692	0	692	NA	NA	1	399
TCGA-HU-A4GF-01	TP53	TCGA-HU-A4GF	STAD	69	MALE	ASIAN	Stage IIA		Stomach, Intestinal Adenocarcinoma, Tubular Type	G2	2011		-25223	Alive	TUMOR FREE	785	NA					NA	Complete Remission/Response			0	785	0	785	0	785	0	785
TCGA-HU-A4GH-01	TP53	TCGA-HU-A4GH	STAD	75	MALE	ASIAN	Stage IA		Stomach, Intestinal Adenocarcinoma, Tubular Type	G2	2011		-27473	Alive	TUMOR FREE	358	NA					NA	Complete Remission/Response			0	358	0	358	0	358	0	358
TCGA-HU-A4GJ-01	Nomut	TCGA-HU-A4GJ	STAD	60	FEMALE	ASIAN	Stage IIIC		Stomach, Adenocarcinoma, Diffuse Type	G3	2011		-22079	Alive	WITH TUMOR	650	NA		Distant Metastasis	Other, specify	ovary	547	Progressive Disease			0	650	0	650	NA	NA	1	547
TCGA-HU-A4GN-01	TP53	TCGA-HU-A4GN	STAD	61	MALE	ASIAN	Stage IIA		Stomach, Intestinal Adenocarcinoma, Tubular Type	G2	2011		-22288	Alive	TUMOR FREE	912	NA			Other, specify	thyroid	168	Complete Remission/Response			0	912	0	912	1	168	1	168
TCGA-HU-A4GP-01	TP53	TCGA-HU-A4GP	STAD	62	FEMALE	ASIAN	Stage IIA		Stomach, Adenocarcinoma, Diffuse Type	G2	2011		-22711	Alive	TUMOR FREE	273	NA					NA	Complete Remission/Response			0	273	0	273	0	273	0	273
TCGA-HU-A4GQ-01	TP53	TCGA-HU-A4GQ	STAD	71	MALE	ASIAN	Stage IIIC		Stomach, Intestinal Adenocarcinoma, Tubular Type	G2	2011		-26200	Dead	[Discrepancy]	NA	3	Stomach Cancer				NA	Complete Remission/Response			1	3	1	3	0	3	0	3
TCGA-HU-A4GT-01	Nomut	TCGA-HU-A4GT	STAD	71	FEMALE	ASIAN	Stage IIA		Stomach, Intestinal Adenocarcinoma, Tubular Type	G3	2011		-26231	Alive	TUMOR FREE	198	NA					NA	Complete Remission/Response			0	198	0	198	0	198	0	198
TCGA-HU-A4GU-01	TP53	TCGA-HU-A4GU	STAD	73	MALE	ASIAN	Stage IIB		Stomach, Adenocarcinoma, Diffuse Type	G3	2011		-27024	Alive	TUMOR FREE	200	NA					NA	Complete Remission/Response			0	200	0	200	0	200	0	200
TCGA-HU-A4GX-01	TP53	TCGA-HU-A4GX	STAD	70	FEMALE	ASIAN	Stage IIIC		Stomach, Adenocarcinoma, Diffuse Type	G3	2012		-25913	Alive	TUMOR FREE	616	NA					NA	Complete Remission/Response			0	616	0	616	0	616	0	616
TCGA-HU-A4GY-01	Nomut	TCGA-HU-A4GY	STAD	76	FEMALE	ASIAN	Stage IIIA		Stomach, Adenocarcinoma, Diffuse Type	G3	2012		-28113	Alive	TUMOR FREE	8	NA					NA	Stable Disease			0	8	0	8	NA	NA	0	8
TCGA-HU-A4H0-01	Nomut	TCGA-HU-A4H0	STAD	72	MALE	ASIAN	Stage IIIC		Stomach, Adenocarcinoma, Diffuse Type	G3	2011		-26317	Alive	TUMOR FREE	64	NA					NA	Complete Remission/Response			0	64	0	64	0	64	0	64
TCGA-HU-A4H2-01	TP53	TCGA-HU-A4H2	STAD	58	FEMALE	ASIAN	Stage IIIB		Stomach, Intestinal Adenocarcinoma, Tubular Type	G2	2011		-21496	Alive	TUMOR FREE	394	NA					NA	Complete Remission/Response			0	394	0	394	0	394	0	394
TCGA-HU-A4H3-01	TP53	TCGA-HU-A4H3	STAD	56	FEMALE	ASIAN	Stage IIIC		Stomach, Adenocarcinoma, Diffuse Type	G3	2011		-20790	Alive	WITH TUMOR	882	NA		Distant Metastasis	Other, specify		410	Progressive Disease			0	882	0	882	NA	NA	1	410
TCGA-HU-A4H4-01	TP53	TCGA-HU-A4H4	STAD	53	FEMALE	ASIAN	Stage IIB		Stomach, Intestinal Adenocarcinoma, Tubular Type	G3	2011		-19665	Alive	TUMOR FREE	725	NA					NA	Complete Remission/Response			0	725	0	725	0	725	0	725
TCGA-HU-A4H5-01	Nomut	TCGA-HU-A4H5	STAD	71	MALE	ASIAN	Stage IB		Stomach, Intestinal Adenocarcinoma, Papillary Type	GX	2011		-26232	Alive	TUMOR FREE	724	NA					NA	Complete Remission/Response			0	724	0	724	0	724	0	724
TCGA-HU-A4H6-01	Nomut	TCGA-HU-A4H6	STAD	72	FEMALE	ASIAN	Stage IIIA		Stomach, Intestinal Adenocarcinoma, Tubular Type	G2	2011		-26445	Alive	WITH TUMOR	644	NA					NA	Complete Remission/Response			0	644	0	644	0	644	0	644
TCGA-HU-A4H8-01	Nomut	TCGA-HU-A4H8	STAD	77	MALE	ASIAN	Stage IB		Stomach, Intestinal Adenocarcinoma, Tubular Type	G2	2012		-28292	[Discrepancy]	WITH TUMOR	428	NA		Distant Metastasis			354	Complete Remission/Response			0	428	NA	428	1	354	1	354
TCGA-HU-A4HB-01	Nomut	TCGA-HU-A4HB	STAD	68	MALE	ASIAN	Stage IIB		Stomach, Adenocarcinoma, Diffuse Type	G3	2012		-25131	Dead	WITH TUMOR	NA	477		Distant Metastasis			390	Complete Remission/Response			1	477	1	477	1	390	1	390
TCGA-HU-A4HD-01	TP53	TCGA-HU-A4HD	STAD	73	MALE	ASIAN	Stage IIIA		Stomach, Intestinal Adenocarcinoma, Tubular Type	G2	2010		-26699	Alive	TUMOR FREE	1016	NA					NA	Stable Disease			0	1016	0	1016	NA	NA	0	1016
TCGA-HV-A5A3-01	Comut	TCGA-HV-A5A3	PAAD	50	MALE	ASIAN	Stage IIA		Pancreas-Adenocarcinoma Ductal Type	G2	2012		-18475	Dead	TUMOR FREE	NA	128					NA	Complete Remission/Response			1	128	0	128	0	128	0	128
TCGA-HV-A5A4-01	KRAS	TCGA-HV-A5A4	PAAD	72	FEMALE	ASIAN	Stage IIA		Pancreas-Adenocarcinoma Ductal Type	G2	2012		-26311	Alive		232	NA					NA	Complete Remission/Response			0	232	0	232	0	232	0	232
TCGA-HV-A5A5-01	TP53	TCGA-HV-A5A5	PAAD	61	FEMALE	ASIAN	Stage IIB		Pancreas-Adenocarcinoma Ductal Type	G2	2012		-22329	Alive		289	NA					NA	Complete Remission/Response			0	289	0	289	0	289	0	289
TCGA-HV-A5A6-01	Comut	TCGA-HV-A5A6	PAAD	65	FEMALE	ASIAN	Stage IIB		Pancreas-Adenocarcinoma Ductal Type	G1	2001		-24025	Dead	WITH TUMOR	NA	2036	Other malignancy	Distant Metastasis	Lung		1511	Complete Remission/Response			1	2036	0	2036	1	1511	1	1511
TCGA-HV-A7OL-01	Comut	TCGA-HV-A7OL	PAAD	70	MALE	ASIAN	Stage IIA		Pancreas-Adenocarcinoma Ductal Type	G2	2012		-25768	Alive		252	NA		Distant Metastasis	Non-regional / Distant Lymph Nodes		123	Stable Disease			0	252	0	252	NA	NA	1	123
TCGA-HV-A7OP-01	KRAS	TCGA-HV-A7OP	PAAD	72	MALE	ASIAN	Stage IIB		Pancreas-Adenocarcinoma-Other Subtype	GX	2012		-26322	Alive		978	NA		Distant Metastasis	Liver		342	[Discrepancy]			0	978	0	978	NA	NA	1	342
TCGA-HV-AA8V-01	Comut	TCGA-HV-AA8V	PAAD	50	MALE	ASIAN	Stage IIB		Pancreas-Adenocarcinoma Ductal Type	G3	2012		-18357	Alive		920	NA		Distant Metastasis	Other, specify	bone	526	[Discrepancy]			0	920	0	920	NA	NA	1	526
TCGA-HV-AA8X-01	Comut	TCGA-HV-AA8X	PAAD	75	FEMALE	ASIAN	Stage IIB		Pancreas-Adenocarcinoma Ductal Type	G2	2013		-27662	Dead	WITH TUMOR	NA	532		Distant Metastasis	Other, specify	Omentum	375	[Discrepancy]			1	532	1	532	NA	NA	1	375
TCGA-HZ-7289-01	Nomut	TCGA-HZ-7289	PAAD	77	MALE	WHITE	Stage IIB		Pancreas-Adenocarcinoma-Other Subtype	G1	2010		-28174	Dead	WITH TUMOR	NA	661	Pancreatic Cancer	Distant Metastasis	Liver		228	[Unknown]			1	661	1	661	NA	NA	1	228
TCGA-HZ-7918-01	Nomut	TCGA-HZ-7918	PAAD	72	MALE	WHITE	Stage IIB		Pancreas-Adenocarcinoma Ductal Type	G3	2011		-26573	Alive	WITH TUMOR	969	NA		Distant Metastasis	Liver		542	Complete Remission/Response			0	969	0	969	1	542	1	542
TCGA-HZ-7919-01	KRAS	TCGA-HZ-7919	PAAD	52	FEMALE	WHITE	Stage IIB		Pancreas-Adenocarcinoma Ductal Type	G2	2011		-19064	Dead	WITH TUMOR	NA	593	Pancreatic Cancer				NA	[Unknown]			1	593	1	593	NA	NA	1	593
TCGA-HZ-7920-01	Nomut	TCGA-HZ-7920	PAAD	71	MALE	WHITE	Stage IB		Pancreas-Adenocarcinoma Ductal Type	G2	2011		-26167	Dead	TUMOR FREE	NA	236	Other, non-malignant disease				NA	Complete Remission/Response			1	236	0	236	0	236	0	236
TCGA-HZ-7922-01	Comut	TCGA-HZ-7922	PAAD	61	FEMALE	WHITE	Stage IIB		Pancreas-Adenocarcinoma Ductal Type	G1	2011		-22413	Alive		4	NA					NA				0	4	0	4	NA	NA	0	4
TCGA-HZ-7924-01	Nomut	TCGA-HZ-7924	PAAD	60	FEMALE	WHITE	Stage IIA		Pancreas-Adenocarcinoma Ductal Type	G2	2011		-22090	Alive	WITH TUMOR	840	NA		Distant Metastasis		Liver	831	Complete Remission/Response			0	840	0	840	1	831	1	831
TCGA-HZ-7925-01	Comut	TCGA-HZ-7925	PAAD	66	MALE	WHITE	Stage IIB		Pancreas-Adenocarcinoma Ductal Type	G2	2011		-24150	Dead	WITH TUMOR	NA	614	Pancreatic Cancer	Locoregional Recurrence	Other, specify	Regional LNs	364	Complete Remission/Response			1	614	1	614	1	364	1	364
TCGA-HZ-7926-01	Comut	TCGA-HZ-7926	PAAD	57	MALE	BLACK OR AFRICAN AMERICAN	Stage IIB		Pancreas-Adenocarcinoma Ductal Type	G1	2011		-21024	Dead	WITH TUMOR	NA	518	Pancreatic Cancer	Distant Metastasis	Lung		340	Progressive Disease			1	518	1	518	NA	NA	1	340
TCGA-HZ-8001-01	TP53	TCGA-HZ-8001	PAAD	69	MALE	WHITE	Stage III		Pancreas-Adenocarcinoma Ductal Type	G2	2011		-25227	Alive	TUMOR FREE	706	NA					NA	Complete Remission/Response			0	706	0	706	0	706	0	706
TCGA-HZ-8002-01	Nomut	TCGA-HZ-8002	PAAD	61	MALE	WHITE	Stage IIB		Pancreas-Adenocarcinoma Ductal Type	G2	2011		-22433	Dead	WITH TUMOR	NA	366					NA	[Unknown]			1	366	1	366	NA	NA	1	366
TCGA-HZ-8003-01	Nomut	TCGA-HZ-8003	PAAD	65	FEMALE	WHITE	Stage IIB		Pancreas-Adenocarcinoma Ductal Type	G2	2011		-23868	Dead	WITH TUMOR	NA	596	Pancreatic Cancer				NA	Complete Remission/Response			1	596	1	596	NA	NA	1	596
TCGA-HZ-8005-01	Comut	TCGA-HZ-8005	PAAD	81	MALE	WHITE	Stage IIB		Pancreas-Adenocarcinoma Ductal Type	G3	2012		-29674	Dead	WITH TUMOR	NA	120	Pancreatic Cancer				NA	Progressive Disease			1	120	1	120	NA	NA	1	120
TCGA-HZ-8315-01	Comut	TCGA-HZ-8315	PAAD	54	FEMALE	WHITE	Stage IIA		Pancreas-Adenocarcinoma Ductal Type	G2	2012		-19839	Dead	WITH TUMOR	NA	299	Pancreatic Cancer				NA	[Unknown]			1	299	1	299	NA	NA	1	299
TCGA-HZ-8317-01	Nomut	TCGA-HZ-8317	PAAD	69	FEMALE	WHITE	Stage IIB		Pancreas-Adenocarcinoma Ductal Type	G1	2012		-25214	Dead	WITH TUMOR	NA	378	Pancreatic Cancer				NA	Progressive Disease			1	378	1	378	NA	NA	1	378
TCGA-HZ-8636-01	Comut	TCGA-HZ-8636	PAAD	58	FEMALE	WHITE	Stage IV		Pancreas-Adenocarcinoma Ductal Type	G3	2012		-21501	Dead	WITH TUMOR	NA	545	Pancreatic Cancer				NA	Progressive Disease			1	545	1	545	NA	NA	1	545
TCGA-HZ-8637-01	Comut	TCGA-HZ-8637	PAAD	76	FEMALE	WHITE	Stage IIB		Pancreas-Adenocarcinoma Ductal Type	G3	2012		-27929	Dead	TUMOR FREE	NA	517	Other, non-malignant disease				NA	Complete Remission/Response			1	517	0	517	0	517	0	517
TCGA-HZ-8638-01	Nomut	TCGA-HZ-8638	PAAD	84	FEMALE	WHITE	Stage IA		Pancreas-Colloid (mucinous non-cystic) Carcinoma	GX	2012		-30821	Dead	TUMOR FREE	NA	151	Surgical Complications				NA	Complete Remission/Response			1	151	0	151	0	151	0	151
TCGA-HZ-A49G-01	Comut	TCGA-HZ-A49G	PAAD	58	FEMALE	WHITE	Stage IIB		Pancreas-Adenocarcinoma Ductal Type	G2	2012		-21491	Alive	WITH TUMOR	660	NA					NA	Progressive Disease			0	660	0	660	NA	NA	0	660
TCGA-HZ-A49H-01	KRAS	TCGA-HZ-A49H	PAAD	68	FEMALE	WHITE	Stage IIB		Pancreas-Adenocarcinoma Ductal Type	G2	2012		-24891	Alive	TUMOR FREE	491	NA					NA	Complete Remission/Response			0	491	0	491	0	491	0	491
TCGA-HZ-A49I-01	Comut	TCGA-HZ-A49I	PAAD	77	MALE	WHITE	Stage IIB		Pancreas-Adenocarcinoma Ductal Type	G2	2012		-28454	Dead	WITH TUMOR	NA	308	Pancreatic Cancer				NA	Progressive Disease			1	308	1	308	NA	NA	1	308
TCGA-HZ-A4BH-01	Comut	TCGA-HZ-A4BH	PAAD	75	MALE	WHITE	Stage IIB		Pancreas-Adenocarcinoma Ductal Type	G3	2011		-27637	Alive	WITH TUMOR	194	NA					NA	[Unknown]			0	194	0	194	NA	NA	0	194
TCGA-HZ-A4BK-01	Comut	TCGA-HZ-A4BK	PAAD	72	MALE	WHITE	Stage IIB		Pancreas-Adenocarcinoma-Other Subtype	G3	2012		-26503	Alive	WITH TUMOR	657	NA					NA	Progressive Disease			0	657	0	657	NA	NA	0	657
TCGA-HZ-A77O-01	Comut	TCGA-HZ-A77O	PAAD	77	FEMALE	WHITE	Stage IIB		Pancreas-Adenocarcinoma Ductal Type	G2	2013		-28434	Dead	WITH TUMOR	NA	160	Pancreatic Cancer	Locoregional Recurrence	Peritoneal Surfaces		98	Complete Remission/Response			1	160	1	160	1	98	1	98
TCGA-HZ-A77P-01	TP53	TCGA-HZ-A77P	PAAD	77	MALE	WHITE	Stage IIB		Pancreas-Adenocarcinoma-Other Subtype	G1	2013		-28403	Alive	TUMOR FREE	330	NA					NA	Complete Remission/Response			0	330	0	330	0	330	0	330
TCGA-HZ-A77Q-01	Comut	TCGA-HZ-A77Q	PAAD	55	FEMALE	WHITE	Stage IIB		Pancreas-Adenocarcinoma-Other Subtype	G2	2013		-20366	Alive	TUMOR FREE	33	NA					NA	[Unknown]			0	33	0	33	NA	NA	0	33
TCGA-HZ-A8P0-01	KRAS	TCGA-HZ-A8P0	PAAD	76	MALE	WHITE	Stage IIB		Pancreas-Adenocarcinoma Ductal Type	G1	2013		-27850	Alive	TUMOR FREE	0	NA					NA	[Unknown]			0	0	0	0	NA	NA	0	0
TCGA-HZ-A8P1-01	KRAS	TCGA-HZ-A8P1	PAAD	81	MALE	WHITE	Stage IB		Pancreas-Adenocarcinoma Ductal Type	G1	2013		-29631	Alive	TUMOR FREE	7	NA					NA	[Unknown]			0	7	0	7	NA	NA	0	7
TCGA-HZ-A9TJ-01	Comut	TCGA-HZ-A9TJ	PAAD	70	MALE	WHITE	Stage IV		Pancreas-Adenocarcinoma-Other Subtype	G2	2013		-25849	Alive	WITH TUMOR	603	NA		Distant Metastasis	Peritoneal Surfaces		555	[Unknown]			0	603	0	603	NA	NA	1	555
TCGA-IB-7644-01	Comut	TCGA-IB-7644	PAAD	65	FEMALE	WHITE	Stage IV		Pancreas-Adenocarcinoma Ductal Type	G2	2011		-24043	Dead	WITH TUMOR	NA	394	Pancreatic Cancer	Distant Metastasis	Other, specify	Omentum, Peritoneal surface, Non regional Lymph nodes	306	Progressive Disease			1	394	1	394	NA	NA	1	306
TCGA-IB-7645-01	Comut	TCGA-IB-7645	PAAD	44	FEMALE	[Unknown]	Stage IIB		Pancreas-Adenocarcinoma Ductal Type	G1	2007		-16126	Dead	WITH TUMOR	NA	1502	Pancreatic Cancer	Distant Metastasis	Liver		984	Progressive Disease			1	1502	1	1502	NA	NA	1	984
TCGA-IB-7646-01	Comut	TCGA-IB-7646	PAAD	60	MALE	WHITE	Stage IIB		Pancreas-Adenocarcinoma Ductal Type	G2	2007		-22148	Dead	WITH TUMOR	NA	145	Pancreatic Cancer	Locoregional Recurrence	Liver		132	Progressive Disease			1	145	1	145	NA	NA	1	132
TCGA-IB-7647-01	Comut	TCGA-IB-7647	PAAD	41	MALE	WHITE	Stage IIB		Pancreas-Adenocarcinoma Ductal Type	G2	2008		-15188	Dead	WITH TUMOR	NA	666	Pancreatic Cancer	Distant Metastasis	Liver		390	Progressive Disease			1	666	1	666	NA	NA	1	390
TCGA-IB-7649-01	Comut	TCGA-IB-7649	PAAD	73	FEMALE	[Unknown]	Stage IIB		Pancreas-Adenocarcinoma Ductal Type	G2	2007		-26773	Dead		NA	467		Distant Metastasis	Liver		282	Partial Remission/Response			1	467	NA	467	NA	NA	1	282
TCGA-IB-7651-01	KRAS	TCGA-IB-7651	PAAD	64	FEMALE	WHITE	Stage IIB		Pancreas-Adenocarcinoma Ductal Type	G2	2009		-23580	Dead	WITH TUMOR	NA	603	Pancreatic Cancer	Locoregional Recurrence			492	Complete Remission/Response			1	603	1	603	1	492	1	492
TCGA-IB-7652-01	Comut	TCGA-IB-7652	PAAD	49	FEMALE	ASIAN	Stage IIB		Pancreas-Adenocarcinoma Ductal Type	G2	2011		-18129	Alive	TUMOR FREE	1116	NA					NA	Complete Remission/Response			0	1116	0	1116	0	1116	0	1116
TCGA-IB-7654-01	Comut	TCGA-IB-7654	PAAD	80	MALE	WHITE	Stage IIB		Pancreas-Adenocarcinoma Ductal Type	G2	2008		-29292	Dead	WITH TUMOR	NA	476	Other malignancy				NA	Progressive Disease			1	476	0	476	NA	NA	1	476
TCGA-IB-7885-01	Nomut	TCGA-IB-7885	PAAD	78	FEMALE	WHITE	Stage IIB		Pancreas-Adenocarcinoma Ductal Type	G2	2010		-28554	Alive	TUMOR FREE	1257	NA					NA	Complete Remission/Response			0	1257	0	1257	0	1257	0	1257
TCGA-IB-7886-01	Comut	TCGA-IB-7886	PAAD	80	MALE	WHITE	Stage IIB		Pancreas-Adenocarcinoma Ductal Type	G3	2010		-29319	Dead	TUMOR FREE	NA	123	Other, non-malignant disease				NA	Complete Remission/Response			1	123	0	123	0	123	0	123
TCGA-IB-7887-01	Comut	TCGA-IB-7887	PAAD	62	FEMALE	WHITE	Stage IIB		Pancreas-Adenocarcinoma Ductal Type	G2	2009		-22990	Dead		NA	110	Pancreatic Cancer				NA	[Unknown]			1	110	1	110	NA	NA	0	110
TCGA-IB-7888-01	TP53	TCGA-IB-7888	PAAD	66	FEMALE	BLACK OR AFRICAN AMERICAN	Stage IIA		Pancreas-Adenocarcinoma Ductal Type	G2	2008		-24117	Dead	WITH TUMOR	NA	1332	Pancreatic Cancer	Distant Metastasis	Other, specify	Retroperitoneum	427	Stable Disease			1	1332	1	1332	NA	NA	1	427
TCGA-IB-7889-01	Comut	TCGA-IB-7889	PAAD	85	FEMALE	WHITE	Stage IIB		Pancreas-Adenocarcinoma Ductal Type	G1	2011		-31393	Dead	WITH TUMOR	NA	481	Pancreatic Cancer	Locoregional Recurrence			352	Progressive Disease			1	481	1	481	NA	NA	1	352
TCGA-IB-7890-01	Comut	TCGA-IB-7890	PAAD	73	MALE	[Unknown]	Stage IB		Pancreas-Adenocarcinoma Ductal Type	G3	2008		-26747	Dead	WITH TUMOR	NA	598	Pancreatic Cancer	Distant Metastasis	Liver		519	Progressive Disease			1	598	1	598	NA	NA	1	519
TCGA-IB-7891-01	TP53	TCGA-IB-7891	PAAD	49	FEMALE	WHITE	Stage IIB		Pancreas-Adenocarcinoma Ductal Type	G1	2011		-18202	Dead	WITH TUMOR	NA	913	Pancreatic Cancer	Distant Metastasis	Other, specify	Lung and Liver	525	Complete Remission/Response			1	913	1	913	1	525	1	525
TCGA-IB-7893-01	Comut	TCGA-IB-7893	PAAD	64	MALE	WHITE	Stage IIA		Pancreas-Adenocarcinoma Ductal Type	G3	2009		-23703	Dead	WITH TUMOR	NA	117	Pancreatic Cancer	Distant Metastasis	Peritoneal Surfaces		80	Progressive Disease			1	117	1	117	NA	NA	1	80
TCGA-IB-7897-01	Nomut	TCGA-IB-7897	PAAD	53	FEMALE	WHITE	Stage IIB		Pancreas-Adenocarcinoma Ductal Type	G2	2008		-19718	Dead	WITH TUMOR	NA	486	Pancreatic Cancer	Locoregional Recurrence|Distant Metastasis	Liver		397	Progressive Disease			1	486	1	486	NA	NA	1	397
TCGA-IB-8126-01	Nomut	TCGA-IB-8126	PAAD	79	FEMALE	WHITE	Stage III		Pancreas-Adenocarcinoma Ductal Type	G1	2011		-29213	Alive	WITH TUMOR	462	NA		Distant Metastasis	Lung		83	Partial Remission/Response			0	462	0	462	NA	NA	1	83
TCGA-IB-8127-01	Comut	TCGA-IB-8127	PAAD	59	MALE	WHITE	Stage IIB		Pancreas-Adenocarcinoma Ductal Type	G2	2011		-21676	Alive	WITH TUMOR	522	NA		Locoregional Recurrence|Distant Metastasis	Other, specify	Tumor Bed and Liver	486	Complete Remission/Response			0	522	0	522	1	486	1	486
TCGA-IB-A5SO-01	Comut	TCGA-IB-A5SO	PAAD	71	MALE	WHITE	Stage IIB		Pancreas-Adenocarcinoma Ductal Type	G2	2012		-26129	Dead	WITH TUMOR	NA	365	Pancreatic Cancer	Locoregional Recurrence	Peritoneal Surfaces		276	Progressive Disease			1	365	1	365	NA	NA	1	276
TCGA-IB-A5SP-01	Comut	TCGA-IB-A5SP	PAAD	77	MALE	WHITE	Stage IIA		Pancreas-Adenocarcinoma Ductal Type	G2	2011		-28317	Alive	WITH TUMOR	482	NA		Locoregional Recurrence	Other, specify	Superior Mesenteric Artery	300	[Unknown]			0	482	0	482	NA	NA	1	300
TCGA-IB-A5SQ-01	Nomut	TCGA-IB-A5SQ	PAAD	56	FEMALE	WHITE	Stage IB		Pancreas-Adenocarcinoma Ductal Type	G2	2012		-20760	Dead	WITH TUMOR	NA	219		Distant Metastasis	Lung		197	Complete Remission/Response			1	219	1	219	1	197	1	197
TCGA-IB-A5SS-01	Comut	TCGA-IB-A5SS	PAAD	64	FEMALE	WHITE	Stage IIB		Pancreas-Adenocarcinoma Ductal Type	G3	2011		-23431	Dead	WITH TUMOR	NA	460	Pancreatic Cancer	Distant Metastasis	Liver		66	Complete Remission/Response			1	460	1	460	1	66	1	66
TCGA-IB-A5ST-01	Nomut	TCGA-IB-A5ST	PAAD	64	FEMALE	WHITE	Stage IIB		Pancreas-Adenocarcinoma Ductal Type	G2	2012		-23672	Alive	TUMOR FREE	635	NA					NA	Complete Remission/Response			0	635	0	635	0	635	0	635
TCGA-IB-A6UF-01	Comut	TCGA-IB-A6UF	PAAD	63	MALE	WHITE	Stage IIB		Pancreas-Adenocarcinoma Ductal Type	G2	2012		-23152	Alive	WITH TUMOR	666	NA		Distant Metastasis	Liver		593	Partial Remission/Response			0	666	0	666	NA	NA	1	593
TCGA-IB-A6UG-01	Comut	TCGA-IB-A6UG	PAAD	65	MALE	WHITE	Stage IIB		Pancreas-Adenocarcinoma Ductal Type	G3	2012		-23751	Dead	WITH TUMOR	NA	41	Other, non-malignant disease				NA	Partial Remission/Response			1	41	0	41	NA	NA	1	41
TCGA-IB-A7LX-01	KRAS	TCGA-IB-A7LX	PAAD	57	MALE	WHITE	Stage IIB		Pancreas-Adenocarcinoma Ductal Type	G2	2012		-20898	Dead	WITH TUMOR	NA	250	Pancreatic Cancer	Distant Metastasis	Liver		7	Progressive Disease			1	250	1	250	NA	NA	1	7
TCGA-IB-A7M4-01	Comut	TCGA-IB-A7M4	PAAD	81	MALE	WHITE	Stage IIB		Pancreas-Adenocarcinoma Ductal Type	G3	2013		-29792	Alive	TUMOR FREE	483	NA					NA	Complete Remission/Response			0	483	0	483	0	483	0	483
TCGA-IB-AAUM-01	KRAS	TCGA-IB-AAUM	PAAD	76	MALE	WHITE	Stage IIB		Pancreas-Adenocarcinoma Ductal Type	G3	2013		-28013	Alive	WITH TUMOR	8	NA					NA	Partial Remission/Response			0	8	0	8	NA	NA	0	8
TCGA-IB-AAUN-01	Comut	TCGA-IB-AAUN	PAAD	74	FEMALE	WHITE	Stage IB		Pancreas-Adenocarcinoma Ductal Type	G2	2013		-27128	Dead		NA	144		Locoregional Recurrence	Other, specify		131	Complete Remission/Response			1	144	NA	144	1	131	1	131
TCGA-IB-AAUO-01	KRAS	TCGA-IB-AAUO	PAAD	64	FEMALE	WHITE	Stage IIB		Pancreas-Adenocarcinoma Ductal Type	G3	2013		-23622	Dead	WITH TUMOR	NA	239		Distant Metastasis	Liver		74	Partial Remission/Response			1	239	1	239	NA	NA	1	74
TCGA-IB-AAUP-01	Nomut	TCGA-IB-AAUP	PAAD	68	MALE	WHITE	Stage IIB		Pancreas-Adenocarcinoma Ductal Type	G2	2013		-24864	Alive	TUMOR FREE	431	NA					NA	Complete Remission/Response			0	431	0	431	0	431	0	431
TCGA-IB-AAUQ-01	Comut	TCGA-IB-AAUQ	PAAD	50	MALE	WHITE	Stage IIB		Pancreas-Adenocarcinoma Ductal Type	G2	2013		-18315	Dead	WITH TUMOR	NA	183	Pancreatic Cancer	Distant Metastasis	Non-regional / Distant Lymph Nodes		107	Partial Remission/Response			1	183	1	183	NA	NA	1	107
TCGA-IB-AAUR-01	Nomut	TCGA-IB-AAUR	PAAD	67	MALE	WHITE	Stage IIB		Pancreas-Adenocarcinoma Ductal Type	G1	2013		-24576	Alive	WITH TUMOR	338	NA		Locoregional Recurrence	Tumor Bed		318	Partial Remission/Response			0	338	0	338	NA	NA	1	318
TCGA-IB-AAUS-01	Nomut	TCGA-IB-AAUS	PAAD	84	FEMALE	WHITE	Stage IIB		Pancreas-Adenocarcinoma Ductal Type	G2	2013		-30684	Alive	WITH TUMOR	225	NA					NA				0	225	0	225	NA	NA	0	225
TCGA-IB-AAUU-01	Comut	TCGA-IB-AAUU	PAAD	35	MALE	WHITE	Stage IIB		Pancreas-Adenocarcinoma Ductal Type	G3	2013		-13127	Alive	TUMOR FREE	245	NA					NA	Complete Remission/Response			0	245	0	245	0	245	0	245
TCGA-IB-AAUV-01	Nomut	TCGA-IB-AAUV	PAAD	49	MALE	WHITE	Stage IIB		Pancreas-Adenocarcinoma Ductal Type	G2	2013		-18059	Alive	TUMOR FREE	404	NA					NA	Complete Remission/Response			0	404	0	404	0	404	0	404
TCGA-IB-AAUW-01	Nomut	TCGA-IB-AAUW	PAAD	63	FEMALE	WHITE	Stage IIB		Pancreas-Adenocarcinoma Ductal Type	G3	2013		-23306	Dead	WITH TUMOR	NA	230		Locoregional Recurrence	Tumor Bed		185	Complete Remission/Response			1	230	1	230	1	185	1	185
TCGA-IC-A6RE-01	TP53	TCGA-IC-A6RE	ESCA	59	MALE	WHITE	Stage IIB		Esophagus Adenocarcinoma, NOS	G2	2013		-21640	Alive	WITH TUMOR	234	NA					NA	Complete Remission/Response			0	234	0	234	0	234	0	234
TCGA-IC-A6RF-01	Nomut	TCGA-IC-A6RF	ESCA	69	FEMALE	WHITE	Stage IA	Stage IIB	Esophagus Squamous Cell Carcinoma	GX	2013		-25417	Alive	TUMOR FREE	477	NA		Locoregional Recurrence	Other, specify	regional lymph nodes	293	Complete Remission/Response			0	477	0	477	1	293	1	293
TCGA-IG-A3I8-01	TP53	TCGA-IG-A3I8	ESCA	51	FEMALE	WHITE	Stage IIA		Esophagus Squamous Cell Carcinoma	G2	2011		-18786	Alive	TUMOR FREE	1012	NA					NA	Complete Remission/Response			0	1012	0	1012	0	1012	0	1012
TCGA-IG-A3QL-01	TP53	TCGA-IG-A3QL	ESCA	54	MALE	WHITE	Stage IIA		Esophagus Squamous Cell Carcinoma	G2	2011		-19755	Alive	TUMOR FREE	1071	NA					NA	Complete Remission/Response			0	1071	0	1071	0	1071	0	1071
TCGA-IG-A3Y9-01	TP53	TCGA-IG-A3Y9	ESCA	72	MALE	WHITE	Stage IIIA		Esophagus Squamous Cell Carcinoma	G2	2012		-26330	Dead	TUMOR FREE	NA	26					NA	Complete Remission/Response			1	26	0	26	0	26	0	26
TCGA-IG-A3YA-01	TP53	TCGA-IG-A3YA	ESCA	53	MALE	WHITE	Stage IIIA		Esophagus Squamous Cell Carcinoma	G2	2012		-19567	Alive	TUMOR FREE	632	NA					NA	Complete Remission/Response			0	632	0	632	0	632	0	632
TCGA-IG-A3YB-01	TP53	TCGA-IG-A3YB	ESCA	61	MALE	WHITE	Stage IIIA		Esophagus Squamous Cell Carcinoma	G2	2012		-22316	Alive	TUMOR FREE	80	NA					NA	Complete Remission/Response			0	80	0	80	0	80	0	80
TCGA-IG-A3YC-01	TP53	TCGA-IG-A3YC	ESCA	62	MALE	WHITE	Stage IIIA		Esophagus Squamous Cell Carcinoma	G2	2012		-22774	Alive	WITH TUMOR	612	NA		New Primary Tumor	Lung		542	Stable Disease			0	612	0	612	NA	NA	1	542
TCGA-IG-A4P3-01	TP53	TCGA-IG-A4P3	ESCA	48	MALE	WHITE	Stage IIB		Esophagus Squamous Cell Carcinoma	G2	2012		-17860	Dead	WITH TUMOR	NA	567					NA	Progressive Disease			1	567	1	567	NA	NA	1	567
TCGA-IG-A4QS-01	TP53	TCGA-IG-A4QS	ESCA	71	MALE	WHITE	Stage IIIB		Esophagus Adenocarcinoma, NOS	G3	2012		-26273	Dead	TUMOR FREE	NA	118					NA	Complete Remission/Response			1	118	0	118	0	118	0	118
TCGA-IG-A4QT-01	Nomut	TCGA-IG-A4QT	ESCA	56	MALE	WHITE	Stage IIA		Esophagus Squamous Cell Carcinoma	G2	2012		-20506	Dead	TUMOR FREE	NA	283					NA	Complete Remission/Response			1	283	0	283	0	283	0	283
TCGA-IG-A50L-01	TP53	TCGA-IG-A50L	ESCA	58	MALE	ASIAN	Stage IIIA	Stage IIIA	Esophagus Squamous Cell Carcinoma	G2	2012		-21214	Alive	TUMOR FREE	16	NA					NA				0	16	0	16	NA	NA	0	16
TCGA-IG-A51D-01	TP53	TCGA-IG-A51D	ESCA	63	MALE	WHITE	Stage IIB	Stage IV	Esophagus Squamous Cell Carcinoma	G2	2012		-23259	Alive	TUMOR FREE	518	NA					NA	Complete Remission/Response			0	518	0	518	NA	NA	0	518
TCGA-IG-A5B8-01	TP53	TCGA-IG-A5B8	ESCA	72	MALE	WHITE	Stage IB		Esophagus Squamous Cell Carcinoma	G1	2012		-26574	Dead	TUMOR FREE	NA	24					NA				1	24	0	24	NA	NA	0	24
TCGA-IG-A5S3-01	TP53	TCGA-IG-A5S3	ESCA	69	FEMALE	WHITE	Stage IIB		Esophagus Squamous Cell Carcinoma	G2	2012		-25414	Alive	TUMOR FREE	712	NA					NA	Complete Remission/Response			0	712	0	712	0	712	0	712
TCGA-IG-A625-01	TP53	TCGA-IG-A625	ESCA	60	MALE	ASIAN	Stage IIIB		Esophagus Squamous Cell Carcinoma	G2	2012		-22070	Dead	TUMOR FREE	NA	390					NA	[Unknown]			1	390	0	390	NA	NA	0	390
TCGA-IG-A6QS-01	TP53	TCGA-IG-A6QS	ESCA	54	MALE	WHITE	Stage IIB		Esophagus Squamous Cell Carcinoma	G1	2013		-19900	Dead	TUMOR FREE	NA	303					NA	Complete Remission/Response			1	303	0	303	0	303	0	303
TCGA-IG-A7DP-01	Nomut	TCGA-IG-A7DP	ESCA	50	FEMALE	WHITE	Stage IIIA		Esophagus Adenocarcinoma, NOS	G2	2013		-18364	Alive	TUMOR FREE	452	NA					NA	Complete Remission/Response			0	452	0	452	0	452	0	452
TCGA-IG-A8O2-01	TP53	TCGA-IG-A8O2	ESCA	62	MALE	ASIAN	Stage IIIB		Esophagus Squamous Cell Carcinoma	G3	2013		-22869	Dead	TUMOR FREE	NA	142					NA	Complete Remission/Response			1	142	0	142	0	142	0	142
TCGA-IG-A97H-01	TP53	TCGA-IG-A97H	ESCA	36	MALE	ASIAN	Stage IIA		Esophagus Squamous Cell Carcinoma	G3	2013		-13166	Alive	TUMOR FREE	441	NA					NA	Complete Remission/Response			0	441	0	441	0	441	0	441
TCGA-IG-A97I-01	TP53	TCGA-IG-A97I	ESCA	58	MALE	WHITE	Stage IIA		Esophagus Squamous Cell Carcinoma	G2	2013		-21271	Alive	TUMOR FREE	370	NA					NA	Complete Remission/Response			0	370	0	370	0	370	0	370
TCGA-IN-7806-01	TP53	TCGA-IN-7806	STAD	50	MALE	WHITE	Stage IIB		Stomach, Adenocarcinoma, Diffuse Type	G3	2011		-18404	Alive	TUMOR FREE	1106	NA					NA	Complete Remission/Response			0	1106	0	1106	0	1106	0	1106
TCGA-IN-7808-01	TP53	TCGA-IN-7808	STAD	59	MALE	WHITE	[Discrepancy]		Stomach, Adenocarcinoma, Diffuse Type	G3	2011		-21569	Dead	WITH TUMOR	NA	105					NA	Progressive Disease			1	105	1	105	NA	NA	1	105
TCGA-IN-8462-01	TP53	TCGA-IN-8462	STAD	80	MALE	WHITE	Stage IIB		Stomach, Adenocarcinoma, Not Otherwise Specified (NOS)	G2	2011		-29242	Alive	WITH TUMOR	572	NA		Distant Metastasis			270	Progressive Disease			0	572	0	572	NA	NA	1	270
TCGA-IN-8663-01	Nomut	TCGA-IN-8663	STAD	68	MALE	WHITE	Stage IIB		Stomach, Adenocarcinoma, Not Otherwise Specified (NOS)	G3	2011		-25172	Dead	TUMOR FREE	NA	103	Other, non-malignant disease				NA				1	103	0	103	NA	NA	0	103
TCGA-IN-A6RI-01	TP53	TCGA-IN-A6RI	STAD	45	MALE	WHITE	Stage I		Stomach, Adenocarcinoma, Not Otherwise Specified (NOS)	G2	2012		-16788	Alive	TUMOR FREE	559	NA					NA	Complete Remission/Response			0	559	0	559	0	559	0	559
TCGA-IN-A6RJ-01	Nomut	TCGA-IN-A6RJ	STAD	64	MALE	WHITE	Stage IA		Stomach, Adenocarcinoma, Not Otherwise Specified (NOS)	G3	2012		-23439	Alive	TUMOR FREE	379	NA					NA	Complete Remission/Response			0	379	0	379	0	379	0	379
TCGA-IN-A6RL-01	TP53	TCGA-IN-A6RL	STAD	84	MALE	WHITE	[Discrepancy]		Stomach, Adenocarcinoma, Not Otherwise Specified (NOS)	G2	2012		-30783	Dead	WITH TUMOR	NA	406		Distant Metastasis			307	Complete Remission/Response			1	406	1	406	1	307	1	307
TCGA-IN-A6RO-01	Nomut	TCGA-IN-A6RO	STAD	70	MALE	ASIAN	Stage IA		Stomach, Adenocarcinoma, Not Otherwise Specified (NOS)	G2	2012		-25789	Dead	WITH TUMOR	NA	NA	[Unknown]	Distant Metastasis			154	[Discrepancy]			1	NA	1	NA	NA	NA	1	154
TCGA-IN-A6RR-01	TP53	TCGA-IN-A6RR	STAD	84	MALE	WHITE	[Discrepancy]		Stomach, Adenocarcinoma, Not Otherwise Specified (NOS)	G3	2013		-30734	Dead	TUMOR FREE	NA	205					NA	[Unknown]			1	205	0	205	NA	NA	0	205
TCGA-IN-A6RS-01	TP53	TCGA-IN-A6RS	STAD	76	MALE	WHITE	Stage IA		Stomach, Adenocarcinoma, Not Otherwise Specified (NOS)	G2	2013		-27808	Alive	TUMOR FREE	383	NA					NA	Complete Remission/Response			0	383	0	383	0	383	0	383
TCGA-IN-A7NR-01	TP53	TCGA-IN-A7NR	STAD	64	FEMALE	WHITE	Stage IV		Stomach, Adenocarcinoma, Not Otherwise Specified (NOS)	G3	2013		-23415	Alive	TUMOR FREE	198	NA					NA	Complete Remission/Response			0	198	0	198	NA	NA	0	198
TCGA-IN-A7NT-01	TP53	TCGA-IN-A7NT	STAD	73	FEMALE	WHITE	Stage IIB		Stomach, Adenocarcinoma, Not Otherwise Specified (NOS)	G3	2013		-26727	Alive	TUMOR FREE	323	NA					NA	Complete Remission/Response			0	323	0	323	0	323	0	323
TCGA-IN-A7NU-01	TP53	TCGA-IN-A7NU	STAD	69	MALE	WHITE	Stage IIIB		Stomach, Adenocarcinoma, Not Otherwise Specified (NOS)	G3	2013		-25515	Alive	WITH TUMOR	356	NA		Distant Metastasis			337	Progressive Disease			0	356	0	356	NA	NA	1	337
TCGA-IN-AB1V-01	Nomut	TCGA-IN-AB1V	STAD	63	MALE	WHITE	Stage IA		Stomach, Adenocarcinoma, Not Otherwise Specified (NOS)	G2	2013		-23030	Alive	TUMOR FREE	479	NA					NA	Complete Remission/Response			0	479	0	479	0	479	0	479
TCGA-IN-AB1X-01	Nomut	TCGA-IN-AB1X	STAD	78	FEMALE	WHITE	Stage IIA		Stomach, Adenocarcinoma, Not Otherwise Specified (NOS)	G3	2013		-28493	Alive	TUMOR FREE	411	NA					NA	Complete Remission/Response			0	411	0	411	0	411	0	411
TCGA-IP-7968-01	TP53	TCGA-IP-7968	STAD	74	MALE	WHITE	Stage IIIB		Stomach, Adenocarcinoma, Not Otherwise Specified (NOS)	G2	2011		-27114	Alive	TUMOR FREE	77	NA					NA				0	77	0	77	NA	NA	0	77
TCGA-JY-A6F8-01	TP53	TCGA-JY-A6F8	ESCA	56	MALE	WHITE	Stage I		Esophagus Adenocarcinoma, NOS	G1	2003		-20550	Alive	TUMOR FREE	3714	NA					NA	Complete Remission/Response			0	3714	0	3714	0	3714	0	3714
TCGA-JY-A6FA-01	TP53	TCGA-JY-A6FA	ESCA	51	MALE	ASIAN	Stage IIB		Esophagus Squamous Cell Carcinoma	G2	2006		-18978	Dead	WITH TUMOR	NA	1361		Distant Metastasis	Lung		477				1	1361	1	1361	NA	NA	1	477
TCGA-JY-A6FB-01	TP53	TCGA-JY-A6FB	ESCA	77	MALE	WHITE	Stage I		Esophagus Adenocarcinoma, NOS	G2	2007		-28269	Alive	TUMOR FREE	1837	NA					NA	Complete Remission/Response			0	1837	0	1837	0	1837	0	1837
TCGA-JY-A6FD-01	TP53	TCGA-JY-A6FD	ESCA	51	FEMALE	ASIAN	Stage IIA		Esophagus Squamous Cell Carcinoma	G1	2008		-18808	Alive	TUMOR FREE	2069	NA					NA	Complete Remission/Response			0	2069	0	2069	0	2069	0	2069
TCGA-JY-A6FE-01	TP53	TCGA-JY-A6FE	ESCA	49	MALE	WHITE	Stage III		Esophagus Squamous Cell Carcinoma	G3	2009		-18105	Dead	WITH TUMOR	NA	112		Distant Metastasis	Other, specify	Pleural Mets	55				1	112	1	112	NA	NA	1	55
TCGA-JY-A6FG-01	TP53	TCGA-JY-A6FG	ESCA	50	MALE	WHITE	Stage III		Esophagus Squamous Cell Carcinoma	G2	2009		-18348	Dead	TUMOR FREE	NA	1263					NA				1	1263	0	1263	NA	NA	0	1263
TCGA-JY-A6FH-01	TP53	TCGA-JY-A6FH	ESCA	53	MALE	WHITE	Stage IIB		Esophagus Adenocarcinoma, NOS	G2	2010		-19549	Alive	TUMOR FREE	1441	NA		Distant Metastasis	Lung		749	Progressive Disease			0	1441	0	1441	NA	NA	1	749
TCGA-JY-A938-01	TP53	TCGA-JY-A938	ESCA	75	MALE	WHITE	Stage IIB		Esophagus Adenocarcinoma, NOS	G3	2012		-27633	Alive	WITH TUMOR	1060	NA		Distant Metastasis	Other, specify	Adrenal Gland	493	Complete Remission/Response			0	1060	0	1060	1	493	1	493
TCGA-JY-A939-01	TP53	TCGA-JY-A939	ESCA	77	MALE	WHITE	Stage IIB		Esophagus Adenocarcinoma, NOS	G3	2012		-28181	Alive	WITH TUMOR	660	NA					NA	Stable Disease			0	660	0	660	NA	NA	0	660
TCGA-JY-A93C-01	TP53	TCGA-JY-A93C	ESCA	47	MALE	ASIAN	Stage IIIB		Esophagus Adenocarcinoma, NOS	G3	2011		-17228	Alive	WITH TUMOR	705	NA		Locoregional Recurrence			652	Complete Remission/Response			0	705	0	705	1	652	1	652
TCGA-JY-A93D-01	TP53	TCGA-JY-A93D	ESCA	51	MALE	WHITE	Stage IIIC		Esophagus Adenocarcinoma, NOS	G3	2012		-18813	Dead	WITH TUMOR	NA	960		Locoregional Recurrence	Other, specify	Mediastinal lymph node	732	Complete Remission/Response			1	960	1	960	1	732	1	732
TCGA-JY-A93E-01	TP53	TCGA-JY-A93E	ESCA	61	MALE	WHITE	Stage IIIA		Esophagus Adenocarcinoma, NOS	G3	2012		-22427	Alive	WITH TUMOR	767	NA					NA	Stable Disease			0	767	0	767	NA	NA	0	767
TCGA-JY-A93F-01	Nomut	TCGA-JY-A93F	ESCA	58	FEMALE	WHITE	Stage IB		Esophagus Squamous Cell Carcinoma	G1	2012		-21257	Alive	TUMOR FREE	731	NA					NA	Complete Remission/Response			0	731	0	731	0	731	0	731
TCGA-K7-A5RF-01	Nomut	TCGA-K7-A5RF	LIHC	64	MALE	WHITE	Stage I		Hepatocellular Carcinoma	G1	2012		-23557	Alive	TUMOR FREE	631	NA		Intrahepatic Recurrence	Liver		205			R0	0	631	0	631	1	205	1	205
TCGA-K7-A5RG-01	TP53	TCGA-K7-A5RG	LIHC	66	MALE	BLACK OR AFRICAN AMERICAN	Stage I		Hepatocellular Carcinoma	G1	2012		-24218	Alive	TUMOR FREE	519	NA					NA			R0	0	519	0	519	0	519	0	519
TCGA-K7-A6G5-01	Nomut	TCGA-K7-A6G5	LIHC	66	MALE	WHITE	Stage I		Hepatocellular Carcinoma	G2	2013		-24233	Alive	TUMOR FREE	512	NA					NA			RX	0	512	0	512	NA	NA	0	512
TCGA-K7-AAU7-01	TP53	TCGA-K7-AAU7	LIHC	61	MALE	WHITE	Stage II		Hepatocholangiocarcinoma (Mixed)	G2	2013		-22476	Alive	WITH TUMOR	359	NA		Intrahepatic Recurrence	Liver		58			RX	0	359	0	359	NA	NA	1	58
TCGA-KB-A6F7-01	Nomut	TCGA-KB-A6F7	STAD	54	FEMALE	[Unknown]	Stage IB		Stomach, Intestinal Adenocarcinoma, Not Otherwise Specified (NOS)	G3	2009		-19765	Alive	TUMOR FREE	1935	NA					NA	Complete Remission/Response			0	1935	0	1935	0	1935	0	1935
TCGA-KB-A93G-01	TP53	TCGA-KB-A93G	STAD	68	MALE	WHITE	Stage IB		Stomach Adenocarcinoma, Signet Ring Type	G1	2013		-24924	Alive	TUMOR FREE	613	NA					NA	Complete Remission/Response			0	613	0	613	0	613	0	613
TCGA-KB-A93H-01	TP53	TCGA-KB-A93H	STAD	79	FEMALE	ASIAN	Stage IIB		Stomach, Intestinal Adenocarcinoma, Tubular Type	G1	2011		-28966	Alive	TUMOR FREE	1145	NA					NA	Complete Remission/Response			0	1145	0	1145	0	1145	0	1145
TCGA-KB-A93J-01	TP53	TCGA-KB-A93J	STAD	78	MALE	WHITE	Stage II		Stomach, Adenocarcinoma, Diffuse Type	G3	2008		-28599	Alive		1124	NA					NA	Complete Remission/Response			0	1124	0	1124	0	1124	0	1124
TCGA-KH-A6WC-01	Nomut	TCGA-KH-A6WC	ESCA	82	MALE	WHITE	Stage IA	Stage IA	Esophagus Squamous Cell Carcinoma	GX	2013		-30167	Alive	TUMOR FREE	191	NA					NA	Complete Remission/Response			0	191	0	191	0	191	0	191
TCGA-KR-A7K0-01	Nomut	TCGA-KR-A7K0	LIHC	65	MALE	WHITE	Stage I		Hepatocellular Carcinoma	G1	2013		-23974	Dead	TUMOR FREE	NA	65					NA			R0	1	65	0	65	0	65	0	65
TCGA-KR-A7K2-01	Nomut	TCGA-KR-A7K2	LIHC	64	MALE	WHITE	Stage I		Hepatocholangiocarcinoma (Mixed)	G1	2013		-23699	Alive	TUMOR FREE	829	NA					NA			R0	0	829	0	829	0	829	0	829
TCGA-KR-A7K7-01	Nomut	TCGA-KR-A7K7	LIHC	61	FEMALE	WHITE	Stage II		Hepatocellular Carcinoma	G1	2012		-22587	Alive	WITH TUMOR	951	NA		Extrahepatic Recurrence	Other, specify	Adrenal bilateral	239			R0	0	951	0	951	1	239	1	239
TCGA-KR-A7K8-01	Nomut	TCGA-KR-A7K8	LIHC	57	MALE	[Unknown]	Stage I		Hepatocellular Carcinoma	G1	2012		-20914	Alive	TUMOR FREE	906	NA					NA			R0	0	906	0	906	0	906	0	906
TCGA-L5-A43C-01	TP53	TCGA-L5-A43C	ESCA	81	MALE	WHITE		Stage III	Esophagus Adenocarcinoma, NOS	GX	2009		-29753	Alive	TUMOR FREE	96	NA					NA	[Unknown]			0	96	0	96	NA	NA	0	96
TCGA-L5-A43E-01	TP53	TCGA-L5-A43E	ESCA	74	MALE	WHITE	Stage I		Esophagus Adenocarcinoma, NOS	GX	2011		-27143	Alive	TUMOR FREE	920	NA		New Primary Tumor	Other, specify	Right diaphragm-HG spindle cell sarcoma	885	Complete Remission/Response			0	920	0	920	0	920	1	885
TCGA-L5-A43H-01	TP53	TCGA-L5-A43H	ESCA	75	MALE	WHITE	Stage III		Esophagus Squamous Cell Carcinoma	GX	2011		-27592	Dead	WITH TUMOR	NA	9					NA	Complete Remission/Response			1	9	1	9	NA	NA	1	9
TCGA-L5-A43I-01	TP53	TCGA-L5-A43I	ESCA	77	MALE	WHITE	Stage IIIA		Esophagus Adenocarcinoma, NOS	GX	2011		-28367	Dead	TUMOR FREE	NA	556					NA	Complete Remission/Response			1	556	0	556	0	556	0	556
TCGA-L5-A43J-01	TP53	TCGA-L5-A43J	ESCA	90	MALE	WHITE	Stage IIB		Esophagus Squamous Cell Carcinoma	G3	2011		-32872	Dead	WITH TUMOR	NA	131		Distant Metastasis	Liver		98	Progressive Disease			1	131	1	131	NA	NA	1	98
TCGA-L5-A43M-01	Nomut	TCGA-L5-A43M	ESCA	84	FEMALE	[Not Evaluated]	[Unknown]		Esophagus Adenocarcinoma, NOS	GX	2009		-30783	Alive		272	NA					NA	[Unknown]			0	272	0	272	NA	NA	0	272
TCGA-L5-A4OE-01	Comut	TCGA-L5-A4OE	ESCA	81	MALE	WHITE	Stage IIIB		Esophagus Adenocarcinoma, NOS	G2	2011		-29591	Dead		NA	730					NA	Complete Remission/Response			1	730	NA	730	0	730	0	730
TCGA-L5-A4OF-01	TP53	TCGA-L5-A4OF	ESCA	63	MALE	WHITE	Stage IIB		Esophagus Adenocarcinoma, NOS	G3	2012		-23194	Dead		NA	801					NA	Complete Remission/Response			1	801	NA	801	0	801	0	801
TCGA-L5-A4OG-01	TP53	TCGA-L5-A4OG	ESCA	79	FEMALE	WHITE	Stage I		Esophagus Adenocarcinoma, NOS	G1	2012		-29105	Alive		143	NA					NA	[Unknown]			0	143	0	143	NA	NA	0	143
TCGA-L5-A4OH-01	Nomut	TCGA-L5-A4OH	ESCA	71	MALE	WHITE	Stage I		Esophagus Adenocarcinoma, NOS	GX	2012		-26180	Alive	TUMOR FREE	992	NA					NA	Complete Remission/Response			0	992	0	992	0	992	0	992
TCGA-L5-A4OI-01	Nomut	TCGA-L5-A4OI	ESCA	79	MALE	WHITE	Stage IIIC		Esophagus Adenocarcinoma, NOS	G2	2012		-29190	Alive	WITH TUMOR	608	NA		Locoregional Recurrence	Other, specify	Lymph Node	267	Stable Disease			0	608	0	608	NA	NA	1	267
TCGA-L5-A4OJ-01	TP53	TCGA-L5-A4OJ	ESCA	70	FEMALE	WHITE	Stage I		Esophagus Adenocarcinoma, NOS	G3	2012		-25657	Alive	TUMOR FREE	639	NA					NA	Complete Remission/Response			0	639	0	639	0	639	0	639
TCGA-L5-A4OM-01	TP53	TCGA-L5-A4OM	ESCA	54	FEMALE	WHITE	Stage IA		Esophagus Squamous Cell Carcinoma	GX	2010		-19845	Dead	TUMOR FREE	NA	1458					NA	Complete Remission/Response			1	1458	0	1458	0	1458	0	1458
TCGA-L5-A4ON-01	TP53	TCGA-L5-A4ON	ESCA	65	MALE	WHITE	Stage IIB		Esophagus Adenocarcinoma, NOS	GX	2010		-23970	Dead	TUMOR FREE	NA	558					NA	Complete Remission/Response			1	558	0	558	0	558	0	558
TCGA-L5-A4OO-01	TP53	TCGA-L5-A4OO	ESCA	75	MALE	WHITE	Stage IIIC		Esophagus Adenocarcinoma, NOS	G2	2010		-27757	Alive		101	NA					NA	[Unknown]			0	101	0	101	NA	NA	0	101
TCGA-L5-A4OP-01	TP53	TCGA-L5-A4OP	ESCA	67	FEMALE	WHITE	Stage IA		Esophagus Adenocarcinoma, NOS	G2	2010		-24829	Alive	TUMOR FREE	218	NA					NA	[Unknown]			0	218	0	218	NA	NA	0	218
TCGA-L5-A4OQ-01	TP53	TCGA-L5-A4OQ	ESCA	75	MALE	WHITE	Stage IIIA		Esophagus Adenocarcinoma, NOS	GX	2010		-27565	Dead	WITH TUMOR	NA	42		Distant Metastasis	Brain		29				1	42	1	42	NA	NA	1	29
TCGA-L5-A4OR-01	TP53	TCGA-L5-A4OR	ESCA	83	MALE	WHITE	Stage IA		Esophagus Adenocarcinoma, NOS	GX	2010		-30417	Dead	TUMOR FREE	NA	96					NA	Complete Remission/Response			1	96	0	96	0	96	0	96
TCGA-L5-A4OS-01	Nomut	TCGA-L5-A4OS	ESCA	86	FEMALE	WHITE	Stage IIB		Esophagus Adenocarcinoma, NOS	G3	2010		-31601	Alive	TUMOR FREE	1782	NA					NA	[Unknown]			0	1782	0	1782	NA	NA	0	1782
TCGA-L5-A4OT-01	TP53	TCGA-L5-A4OT	ESCA	77	MALE	WHITE	Stage IV		Esophagus Adenocarcinoma, NOS	GX	2006		-28162	Dead	WITH TUMOR	NA	149					NA	Stable Disease			1	149	1	149	NA	NA	1	149
TCGA-L5-A4OU-01	TP53	TCGA-L5-A4OU	ESCA	81	MALE	WHITE	Stage IIA		Esophagus Adenocarcinoma, NOS	GX	2009		-29674	Alive	TUMOR FREE	882	NA					NA	[Unknown]			0	882	0	882	NA	NA	0	882
TCGA-L5-A4OW-01	TP53	TCGA-L5-A4OW	ESCA	56	FEMALE	[Not Evaluated]	Stage IIB		Esophagus Adenocarcinoma, NOS	GX	2006		-20796	Dead	TUMOR FREE	NA	217					NA	Complete Remission/Response			1	217	0	217	0	217	0	217
TCGA-L5-A4OX-01	TP53	TCGA-L5-A4OX	ESCA	60	MALE	WHITE	Stage IIB		Esophagus Adenocarcinoma, NOS	GX	2006		-22015	Dead	TUMOR FREE	NA	226					NA	Complete Remission/Response			1	226	0	226	0	226	0	226
TCGA-L5-A88S-01	TP53	TCGA-L5-A88S	ESCA	84	MALE	WHITE	Stage IB		Esophagus Squamous Cell Carcinoma	GX	2013		-30954	Alive	TUMOR FREE	471	NA					NA	Complete Remission/Response			0	471	0	471	0	471	0	471
TCGA-L5-A88T-01	Nomut	TCGA-L5-A88T	ESCA	86	MALE	WHITE	Stage IIB		Esophagus Adenocarcinoma, NOS	GX	2012		-31480	Alive	TUMOR FREE	694	NA					NA	Complete Remission/Response			0	694	0	694	0	694	0	694
TCGA-L5-A88V-01	TP53	TCGA-L5-A88V	ESCA	60	MALE	WHITE	Stage III		Esophagus Adenocarcinoma, NOS	GX	2007		-22066	Alive	TUMOR FREE	79	NA					NA	[Unknown]			0	79	0	79	NA	NA	0	79
TCGA-L5-A88W-01	Nomut	TCGA-L5-A88W	ESCA	67	MALE	WHITE	Stage IIA		Esophagus Squamous Cell Carcinoma	GX	2007		-24716	Dead	WITH TUMOR	NA	764		Distant Metastasis	Liver		315				1	764	1	764	NA	NA	1	315
TCGA-L5-A88Y-01	TP53	TCGA-L5-A88Y	ESCA	76	MALE	WHITE	[Unknown]		Esophagus Adenocarcinoma, NOS	GX	2006		-28061	Alive		11	NA					NA	[Unknown]			0	11	0	11	NA	NA	0	11
TCGA-L5-A88Z-01	TP53	TCGA-L5-A88Z	ESCA	70	FEMALE	WHITE	Stage IIA		Esophagus Squamous Cell Carcinoma	GX	2005		-25890	Alive	TUMOR FREE	225	NA					NA	[Unknown]			0	225	0	225	NA	NA	0	225
TCGA-L5-A891-01	TP53	TCGA-L5-A891	ESCA	51	MALE	WHITE	[Unknown]		Esophagus Adenocarcinoma, NOS	GX	2005		-18925	Alive	TUMOR FREE	114	NA					NA	[Unknown]			0	114	0	114	NA	NA	0	114
TCGA-L5-A893-01	TP53	TCGA-L5-A893	ESCA	71	FEMALE	WHITE	Stage I		Esophagus Adenocarcinoma, NOS	GX	2005		-26143	Alive	TUMOR FREE	92	NA					NA	[Unknown]			0	92	0	92	NA	NA	0	92
TCGA-L5-A8NE-01	Nomut	TCGA-L5-A8NE	ESCA	77	MALE	WHITE	Stage IIB		Esophagus Adenocarcinoma, NOS	GX	2000		-28243	Alive	TUMOR FREE	1688	NA					NA	[Unknown]			0	1688	0	1688	NA	NA	0	1688
TCGA-L5-A8NF-01	Nomut	TCGA-L5-A8NF	ESCA	57	MALE	WHITE	Stage IVA		Esophagus Adenocarcinoma, NOS	GX	2001		-21134	Dead	TUMOR FREE	NA	81					NA				1	81	0	81	NA	NA	0	81
TCGA-L5-A8NG-01	TP53	TCGA-L5-A8NG	ESCA	77	MALE	WHITE	Stage III		Esophagus Adenocarcinoma, NOS	GX	2001		-28219	Alive	TUMOR FREE	1094	NA					NA	[Unknown]			0	1094	0	1094	NA	NA	0	1094
TCGA-L5-A8NH-01	TP53	TCGA-L5-A8NH	ESCA	54	MALE	WHITE	Stage IV		Esophagus Adenocarcinoma, NOS	GX	2001		-19991	Dead	TUMOR FREE	NA	393					NA				1	393	0	393	NA	NA	0	393
TCGA-L5-A8NI-01	TP53	TCGA-L5-A8NI	ESCA	79	MALE	WHITE	Stage III		Esophagus Adenocarcinoma, NOS	G3	2004		-29135	Dead	WITH TUMOR	NA	410		Locoregional Recurrence			401				1	410	1	410	NA	NA	1	401
TCGA-L5-A8NJ-01	TP53	TCGA-L5-A8NJ	ESCA	77	MALE	WHITE	Stage III		Esophagus Adenocarcinoma, NOS	GX	2000		-28200	Alive	WITH TUMOR	501	NA		Distant Metastasis	Lung		396	[Unknown]			0	501	0	501	NA	NA	1	396
TCGA-L5-A8NK-01	TP53	TCGA-L5-A8NK	ESCA	84	FEMALE	WHITE	Stage IIA		Esophagus Squamous Cell Carcinoma	G1	2004		-30719	Alive	WITH TUMOR	412	NA		Locoregional Recurrence			325	[Unknown]			0	412	0	412	NA	NA	1	325
TCGA-L5-A8NL-01	TP53	TCGA-L5-A8NL	ESCA	56	MALE	WHITE	Stage III		Esophagus Adenocarcinoma, NOS	GX	2004		-20542	Alive	TUMOR FREE	402	NA					NA	[Unknown]			0	402	0	402	NA	NA	0	402
TCGA-L5-A8NM-01	Nomut	TCGA-L5-A8NM	ESCA	84	FEMALE	WHITE	Stage IIB		Esophagus Adenocarcinoma, NOS	GX	2004		-30936	Dead	TUMOR FREE	NA	236					NA				1	236	0	236	NA	NA	0	236
TCGA-L5-A8NN-01	Nomut	TCGA-L5-A8NN	ESCA	81	MALE	WHITE	Stage III		Esophagus Adenocarcinoma, NOS	GX	2004		-29891	Alive		167	NA					NA	[Unknown]			0	167	0	167	NA	NA	0	167
TCGA-L5-A8NQ-01	TP53	TCGA-L5-A8NQ	ESCA	71	MALE	WHITE	Stage IIA		Esophagus Squamous Cell Carcinoma	G3	2001		-26250	Dead	WITH TUMOR	NA	650		Locoregional Recurrence			337				1	650	1	650	NA	NA	1	337
TCGA-L5-A8NR-01	Nomut	TCGA-L5-A8NR	ESCA	81	FEMALE	[Not Evaluated]	Stage III		Esophagus Adenocarcinoma, NOS	GX	2001		-29730	Alive	WITH TUMOR	265	NA		Distant Metastasis	Liver		265	[Unknown]			0	265	0	265	NA	NA	1	265
TCGA-L5-A8NS-01	TP53	TCGA-L5-A8NS	ESCA	76	MALE	WHITE	Stage IIB		Esophagus Adenocarcinoma, NOS	GX	2001		-27800	Alive	WITH TUMOR	408	NA		Distant Metastasis	Lung		300	[Unknown]			0	408	0	408	NA	NA	1	300
TCGA-L5-A8NT-01	Comut	TCGA-L5-A8NT	ESCA	69	MALE	WHITE	Stage IIB		Esophagus Adenocarcinoma, NOS	GX	2001		-25259	Alive	WITH TUMOR	825	NA		Distant Metastasis	Liver		825	[Unknown]			0	825	0	825	NA	NA	1	825
TCGA-L5-A8NU-01	Nomut	TCGA-L5-A8NU	ESCA	84	MALE	WHITE	Stage IIA		Esophagus Adenocarcinoma, NOS	G3	2001		-30738	Dead	TUMOR FREE	NA	2532					NA				1	2532	0	2532	NA	NA	0	2532
TCGA-L5-A8NV-01	TP53	TCGA-L5-A8NV	ESCA	75	MALE	WHITE	Stage IIA		Esophagus Adenocarcinoma, NOS	G3	2001		-27546	Dead	WITH TUMOR	NA	1599		Locoregional Recurrence			1252				1	1599	1	1599	NA	NA	1	1252
TCGA-L5-A8NW-01	TP53	TCGA-L5-A8NW	ESCA	55	MALE	WHITE	[Discrepancy]		Esophagus Adenocarcinoma, NOS	GX	2001		-20194	Dead	WITH TUMOR	NA	1402		Locoregional Recurrence			1147				1	1402	1	1402	NA	NA	1	1147
TCGA-L7-A56G-01	TP53	TCGA-L7-A56G	ESCA	65	MALE	BLACK OR AFRICAN AMERICAN			Esophagus Squamous Cell Carcinoma	G3	2012		-24106	Dead	WITH TUMOR	NA	330		Distant Metastasis	Lung		270	Stable Disease			1	330	1	330	NA	NA	1	270
TCGA-L7-A6VZ-01	TP53	TCGA-L7-A6VZ	ESCA	62	MALE	WHITE	Stage IIIC		Esophagus Adenocarcinoma, NOS	G2	2013		-22730	Alive	TUMOR FREE	315	NA					NA	Complete Remission/Response			0	315	0	315	0	315	0	315
TCGA-LB-A7SX-01	TP53	TCGA-LB-A7SX	PAAD	74	FEMALE	BLACK OR AFRICAN AMERICAN	Stage IIB		Pancreas-Adenocarcinoma Ductal Type	G2	2013		-27295	Dead		NA	393	Other, non-malignant disease				NA	Stable Disease			1	393	0	393	NA	NA	0	393
TCGA-LB-A8F3-01	Nomut	TCGA-LB-A8F3	PAAD	64	FEMALE	BLACK OR AFRICAN AMERICAN	Stage IIA		Pancreas-Adenocarcinoma Ductal Type	G1	2013		-23624	Alive	TUMOR FREE	379	NA					NA	[Unknown]			0	379	0	379	NA	NA	0	379
TCGA-LB-A9Q5-01	TP53	TCGA-LB-A9Q5	PAAD	63	FEMALE	WHITE	Stage IIB		Pancreas-Adenocarcinoma Ductal Type	G3	2013		-23218	Dead	WITH TUMOR	NA	313	Pancreatic Cancer	Locoregional Recurrence	Other, specify	omentum	290	[Unknown]			1	313	1	313	NA	NA	1	290
TCGA-LG-A6GG-01	Nomut	TCGA-LG-A6GG	LIHC	79	FEMALE	WHITE	Stage II		Hepatocellular Carcinoma	G2	2013		-28871	Alive	TUMOR FREE	387	NA					NA			R0	0	387	0	387	0	387	0	387
TCGA-LG-A9QC-01	Nomut	TCGA-LG-A9QC	LIHC	48	MALE	WHITE	Stage I		Hepatocellular Carcinoma	G2	2013		-17842	Alive	TUMOR FREE	425	NA					NA			R0	0	425	0	425	0	425	0	425
TCGA-LG-A9QD-01	Nomut	TCGA-LG-A9QD	LIHC	68	MALE	WHITE	Stage IIIA		Hepatocellular Carcinoma	G2	2013		-24969	Alive	WITH TUMOR	366	NA					NA			R0	0	366	0	366	0	366	0	366
TCGA-LN-A49K-01	TP53	TCGA-LN-A49K	ESCA	66	MALE	ASIAN	Stage IIA	Stage IIA	Esophagus Squamous Cell Carcinoma	G2	2010		-24379	Dead	TUMOR FREE	NA	180					NA	Complete Remission/Response			1	180	0	180	0	180	0	180
TCGA-LN-A49L-01	TP53	TCGA-LN-A49L	ESCA	44	MALE	ASIAN	Stage IIA	Stage IIA	Esophagus Squamous Cell Carcinoma	G2	2010		-16164	Dead	TUMOR FREE	NA	318					NA	Complete Remission/Response			1	318	0	318	0	318	0	318
TCGA-LN-A49M-01	TP53	TCGA-LN-A49M	ESCA	62	MALE	ASIAN	Stage IIA	Stage IIA	Esophagus Squamous Cell Carcinoma	G1	2010		-22933	Alive	TUMOR FREE	385	NA					NA	Complete Remission/Response			0	385	0	385	0	385	0	385
TCGA-LN-A49N-01	TP53	TCGA-LN-A49N	ESCA	50	MALE	ASIAN	Stage IIB	Stage IIB	Esophagus Squamous Cell Carcinoma	G2	2010		-18503	Alive	TUMOR FREE	378	NA					NA	Complete Remission/Response			0	378	0	378	0	378	0	378
TCGA-LN-A49O-01	TP53	TCGA-LN-A49O	ESCA	47	MALE	ASIAN	Stage IIA	Stage IIA	Esophagus Squamous Cell Carcinoma	G3	2011		-17237	Alive	WITH TUMOR	408	NA		Locoregional Recurrence			193	Complete Remission/Response			0	408	0	408	1	193	1	193
TCGA-LN-A49P-01	TP53	TCGA-LN-A49P	ESCA	71	MALE	ASIAN	Stage IIA	Stage IIA	Esophagus Squamous Cell Carcinoma	G2	2011		-26189	Alive	WITH TUMOR	375	NA		Locoregional Recurrence			320	Complete Remission/Response			0	375	0	375	1	320	1	320
TCGA-LN-A49R-01	TP53	TCGA-LN-A49R	ESCA	46	MALE	ASIAN	Stage III	Stage III	Esophagus Squamous Cell Carcinoma	G3	2011		-17109	Alive	TUMOR FREE	407	NA					NA	Complete Remission/Response			0	407	0	407	0	407	0	407
TCGA-LN-A49S-01	TP53	TCGA-LN-A49S	ESCA	59	MALE	ASIAN	Stage IIA	Stage IIA	Esophagus Squamous Cell Carcinoma	G2	2011		-21865	Alive	WITH TUMOR	400	NA		Locoregional Recurrence			49	Complete Remission/Response			0	400	0	400	1	49	1	49
TCGA-LN-A49V-01	TP53	TCGA-LN-A49V	ESCA	49	MALE	ASIAN	Stage IIA	Stage IIA	Esophagus Squamous Cell Carcinoma	G3	2011		-17922	Alive	TUMOR FREE	383	NA					NA	Complete Remission/Response			0	383	0	383	0	383	0	383
TCGA-LN-A49W-01	TP53	TCGA-LN-A49W	ESCA	73	MALE	ASIAN	Stage III	Stage III	Esophagus Squamous Cell Carcinoma	G3	2011		-26910	Alive	TUMOR FREE	403	NA					NA	Complete Remission/Response			0	403	0	403	0	403	0	403
TCGA-LN-A49X-01	TP53	TCGA-LN-A49X	ESCA	44	MALE	ASIAN	Stage IIA	Stage IIA	Esophagus Squamous Cell Carcinoma	G2	2011		-16154	Alive	TUMOR FREE	384	NA					NA	Complete Remission/Response			0	384	0	384	0	384	0	384
TCGA-LN-A49Y-01	TP53	TCGA-LN-A49Y	ESCA	77	MALE	ASIAN	Stage IIA	Stage IIA	Esophagus Squamous Cell Carcinoma	G2	2011		-28125	Alive	WITH TUMOR	379	NA		Locoregional Recurrence			90	Complete Remission/Response			0	379	0	379	1	90	1	90
TCGA-LN-A4A1-01	TP53	TCGA-LN-A4A1	ESCA	60	MALE	ASIAN	Stage IIA	Stage IIA	Esophagus Squamous Cell Carcinoma	G3	2011		-21954	Alive	WITH TUMOR	383	NA		Locoregional Recurrence			205	Complete Remission/Response			0	383	0	383	1	205	1	205
TCGA-LN-A4A2-01	TP53	TCGA-LN-A4A2	ESCA	57	MALE	ASIAN	Stage IIA	Stage IIA	Esophagus Squamous Cell Carcinoma	G1	2011		-21122	Alive	TUMOR FREE	380	NA					NA	Complete Remission/Response			0	380	0	380	0	380	0	380
TCGA-LN-A4A3-01	TP53	TCGA-LN-A4A3	ESCA	61	MALE	ASIAN	Stage III	Stage III	Esophagus Squamous Cell Carcinoma	G2	2011		-22313	Alive	TUMOR FREE	388	NA					NA	Complete Remission/Response			0	388	0	388	0	388	0	388
TCGA-LN-A4A4-01	TP53	TCGA-LN-A4A4	ESCA	36	MALE	ASIAN	Stage III	Stage III	Esophagus Squamous Cell Carcinoma	GX	2011		-13419	Alive	TUMOR FREE	383	NA					NA	Complete Remission/Response			0	383	0	383	0	383	0	383
TCGA-LN-A4A5-01	TP53	TCGA-LN-A4A5	ESCA	49	MALE	ASIAN	Stage IIA	Stage IIA	Esophagus Squamous Cell Carcinoma	G2	2011		-18160	Dead	WITH TUMOR	NA	681		Locoregional Recurrence			224	Complete Remission/Response			1	681	1	681	1	224	1	224
TCGA-LN-A4A6-01	TP53	TCGA-LN-A4A6	ESCA	65	MALE	ASIAN	Stage II	Stage II	Esophagus Squamous Cell Carcinoma	G2	2012		-24011	Alive	TUMOR FREE	391	NA		Locoregional Recurrence			158	Complete Remission/Response			0	391	0	391	1	158	1	158
TCGA-LN-A4A9-01	TP53	TCGA-LN-A4A9	ESCA	58	MALE	ASIAN	Stage IIA	Stage IIA	Esophagus Squamous Cell Carcinoma	G1	2012		-21217	Dead	WITH TUMOR	NA	351		Locoregional Recurrence			274	Complete Remission/Response			1	351	1	351	1	274	1	274
TCGA-LN-A4MQ-01	TP53	TCGA-LN-A4MQ	ESCA	46	MALE	ASIAN	Stage III	Stage III	Esophagus Squamous Cell Carcinoma	G3	2010		-16990	Alive	TUMOR FREE	375	NA		Locoregional Recurrence			25	Complete Remission/Response			0	375	0	375	1	25	1	25
TCGA-LN-A4MR-01	TP53	TCGA-LN-A4MR	ESCA	57	MALE	ASIAN	Stage IIA	Stage IIA	Esophagus Squamous Cell Carcinoma	G2	2012		-21142	Alive	TUMOR FREE	402	NA		Locoregional Recurrence			226	Complete Remission/Response			0	402	0	402	1	226	1	226
TCGA-LN-A5U5-01	TP53	TCGA-LN-A5U5	ESCA	57	MALE	ASIAN	Stage IV		Esophagus Squamous Cell Carcinoma	G2	2012		-20993	Dead	WITH TUMOR	NA	136					NA	Progressive Disease			1	136	1	136	NA	NA	1	136
TCGA-LN-A5U6-01	TP53	TCGA-LN-A5U6	ESCA	54	MALE	ASIAN	Stage IIB		Esophagus Squamous Cell Carcinoma	G2	2012		-19840	Alive	TUMOR FREE	375	NA					NA	Complete Remission/Response			0	375	0	375	0	375	0	375
TCGA-LN-A5U7-01	TP53	TCGA-LN-A5U7	ESCA	46	MALE	ASIAN	Stage IIA		Esophagus Squamous Cell Carcinoma	G1	2012		-16928	Alive	TUMOR FREE	768	NA		Locoregional Recurrence			535	Complete Remission/Response			0	768	0	768	1	535	1	535
TCGA-LN-A7HV-01	TP53	TCGA-LN-A7HV	ESCA	58	MALE	ASIAN	Stage IIA		Esophagus Squamous Cell Carcinoma	G1	2012		-21462	Alive	TUMOR FREE	320	NA					NA	Complete Remission/Response			0	320	0	320	0	320	0	320
TCGA-LN-A7HW-01	TP53	TCGA-LN-A7HW	ESCA	59	MALE	ASIAN	Stage IIA		Esophagus Squamous Cell Carcinoma	G2	2013		-21840	Alive	TUMOR FREE	365	NA		Locoregional Recurrence			97	Complete Remission/Response			0	365	0	365	1	97	1	97
TCGA-LN-A7HX-01	TP53	TCGA-LN-A7HX	ESCA	72	MALE	ASIAN	Stage IIA		Esophagus Squamous Cell Carcinoma	G2	2013		-26517	Alive	TUMOR FREE	372	NA					NA	Complete Remission/Response			0	372	0	372	0	372	0	372
TCGA-LN-A7HY-01	TP53	TCGA-LN-A7HY	ESCA	50	MALE	ASIAN	Stage III		Esophagus Squamous Cell Carcinoma	G2	2013		-18296	Alive	TUMOR FREE	366	NA		Locoregional Recurrence			88	Complete Remission/Response			0	366	0	366	1	88	1	88
TCGA-LN-A7HZ-01	TP53	TCGA-LN-A7HZ	ESCA	49	MALE	ASIAN	Stage IIA		Esophagus Squamous Cell Carcinoma	G2	2013		-17931	Alive	TUMOR FREE	401	NA		Locoregional Recurrence			117	Complete Remission/Response			0	401	0	401	1	117	1	117
TCGA-LN-A8HZ-01	TP53	TCGA-LN-A8HZ	ESCA	56	MALE	ASIAN	Stage IIA		Esophagus Squamous Cell Carcinoma	G3	2013		-20510	Alive	TUMOR FREE	375	NA					NA	Complete Remission/Response			0	375	0	375	0	375	0	375
TCGA-LN-A8I0-01	TP53	TCGA-LN-A8I0	ESCA	52	MALE	ASIAN	Stage IIA		Esophagus Squamous Cell Carcinoma	G2	2013		-19328	Alive	TUMOR FREE	407	NA		Locoregional Recurrence			57	Complete Remission/Response			0	407	0	407	1	57	1	57
TCGA-LN-A8I1-01	TP53	TCGA-LN-A8I1	ESCA	67	FEMALE	ASIAN	Stage IIA		Esophagus Squamous Cell Carcinoma	G3	2013		-24551	Alive	TUMOR FREE	401	NA					NA	Complete Remission/Response			0	401	0	401	0	401	0	401
TCGA-LN-A9FO-01	TP53	TCGA-LN-A9FO	ESCA	42	MALE	ASIAN	Stage IIA		Esophagus Squamous Cell Carcinoma	G2	2013		-15551	Alive	TUMOR FREE	4	NA					NA				0	4	0	4	NA	NA	0	4
TCGA-LN-A9FP-01	TP53	TCGA-LN-A9FP	ESCA	60	FEMALE	ASIAN	Stage IIA		Esophagus Squamous Cell Carcinoma	G3	2013		-22104	Alive	WITH TUMOR	366	NA		Locoregional Recurrence			290	Complete Remission/Response			0	366	0	366	1	290	1	290
TCGA-LN-A9FQ-01	TP53	TCGA-LN-A9FQ	ESCA	62	MALE	ASIAN	Stage IIA		Esophagus Squamous Cell Carcinoma	G3	2013		-22717	Alive	TUMOR FREE	391	NA		Locoregional Recurrence			82	Complete Remission/Response			0	391	0	391	1	82	1	82
TCGA-LN-A9FR-01	TP53	TCGA-LN-A9FR	ESCA	70	MALE	ASIAN	Stage IIB		Esophagus Squamous Cell Carcinoma	G2	2013		-25657	Alive	TUMOR FREE	373	NA					NA	Complete Remission/Response			0	373	0	373	0	373	0	373
TCGA-M8-A5N4-01	Comut	TCGA-M8-A5N4	PAAD	48	FEMALE	[Not Evaluated]	Stage IIA		Pancreas-Adenocarcinoma Ductal Type	G2	NA		-17628	Alive	WITH TUMOR	584	NA		Locoregional Recurrence	Other, specify	retroperitoneal recurrence around the supramesenteric artery and vein and some para aortic nodes	416	Partial Remission/Response			0	584	0	584	NA	NA	1	416
TCGA-M9-A5M8-01	Nomut	TCGA-M9-A5M8	ESCA	58	MALE	[Not Evaluated]	Stage IIA		Esophagus Adenocarcinoma, NOS	G2	NA		-21433	Alive	TUMOR FREE	1007	NA					NA	Complete Remission/Response			0	1007	0	1007	0	1007	0	1007
TCGA-MI-A75C-01	KRAS	TCGA-MI-A75C	LIHC	64	MALE	WHITE	Stage I		Hepatocellular Carcinoma	G3	2012		-23441	Alive	TUMOR FREE	291	NA					NA			R0	0	291	0	291	0	291	0	291
TCGA-MI-A75E-01	Nomut	TCGA-MI-A75E	LIHC	61	MALE	WHITE	Stage IIIC		Hepatocellular Carcinoma	G2	2013		-22457	Alive	TUMOR FREE	507	NA					NA			R0	0	507	0	507	0	507	0	507
TCGA-MI-A75G-01	TP53	TCGA-MI-A75G	LIHC	63	MALE	WHITE	Stage II		Hepatocellular Carcinoma	G2	2012		-23284	Alive	TUMOR FREE	698	NA					NA			R0	0	698	0	698	0	698	0	698
TCGA-MI-A75H-01	Nomut	TCGA-MI-A75H	LIHC	77	MALE	WHITE			Hepatocellular Carcinoma		2012		-28371	Alive	WITH TUMOR	747	NA		Locoregional Recurrence	Liver		301			R0	0	747	0	747	1	301	1	301
TCGA-MI-A75I-01	TP53	TCGA-MI-A75I	LIHC	61	MALE	BLACK OR AFRICAN AMERICAN			Hepatocellular Carcinoma	G1	2011		-22341	Alive		630	NA			Liver		265			R0	0	630	0	630	1	265	1	265
TCGA-MR-A520-01	Nomut	TCGA-MR-A520	LIHC	58	MALE	WHITE	Stage I		Hepatocellular Carcinoma	G1	2012		-21398	Alive	TUMOR FREE	229	NA					NA				0	229	0	229	NA	NA	0	229
TCGA-MR-A8JO-01	Nomut	TCGA-MR-A8JO	LIHC	34	MALE	WHITE	Stage I		Fibrolamellar Carcinoma	G3	2013		-12669	Alive	TUMOR FREE	330	NA					NA			RX	0	330	0	330	NA	NA	0	330
TCGA-MX-A5UG-01	Nomut	TCGA-MX-A5UG	STAD	78	MALE	ASIAN	Stage IIIA		Stomach, Adenocarcinoma, Diffuse Type	G3	2007		-28714	Dead	TUMOR FREE	NA	113	Stomach Cancer				NA				1	113	1	113	NA	NA	0	113
TCGA-MX-A5UJ-01	Nomut	TCGA-MX-A5UJ	STAD	86	FEMALE	WHITE	Stage IIIA		Stomach, Intestinal Adenocarcinoma, Tubular Type	G3	2012		-31517	Alive	TUMOR FREE	600	NA					NA	Complete Remission/Response			0	600	0	600	0	600	0	600
TCGA-MX-A663-01	Nomut	TCGA-MX-A663	STAD	66	MALE	WHITE	Stage IIA		Stomach, Adenocarcinoma, Not Otherwise Specified (NOS)	G3	2012		-24421	Dead	WITH TUMOR	NA	300		Distant Metastasis	Other, specify	Liver and left supraclavicular lymph node	218	Complete Remission/Response			1	300	1	300	1	218	1	218
TCGA-MX-A666-01	TP53	TCGA-MX-A666	STAD	61	MALE	WHITE	Stage IIA		Stomach, Adenocarcinoma, Not Otherwise Specified (NOS)	G2	2013		-22288	Alive	TUMOR FREE	427	NA					NA	Stable Disease			0	427	0	427	NA	NA	0	427
TCGA-NH-A50T-01	Nomut	TCGA-NH-A50T	COAD	68	FEMALE	BLACK OR AFRICAN AMERICAN	Stage IIA		Colon Adenocarcinoma		2012		-25089	Alive	TUMOR FREE	553	NA					NA	Complete Remission/Response			0	553	0	553	0	553	0	553
TCGA-NH-A50U-01	Comut	TCGA-NH-A50U	COAD	42	MALE	BLACK OR AFRICAN AMERICAN	Stage IVA		Colon Mucinous Adenocarcinoma		2012		-15450	Dead	WITH TUMOR	NA	334					276	Partial Remission/Response			1	334	1	334	NA	NA	1	276
TCGA-NH-A50V-01	Comut	TCGA-NH-A50V	COAD	69	MALE	BLACK OR AFRICAN AMERICAN	Stage IIIB		Colon Adenocarcinoma		2012		-25467	Alive	TUMOR FREE	588	NA					NA	Complete Remission/Response			0	588	0	588	0	588	0	588
TCGA-NH-A5IV-01	KRAS	TCGA-NH-A5IV	COAD	90	FEMALE	BLACK OR AFRICAN AMERICAN	Stage IIA		Colon Adenocarcinoma		2012		-32872	Alive	TUMOR FREE	588	NA					NA	Complete Remission/Response			0	588	0	588	0	588	0	588
TCGA-NH-A6GA-01	Comut	TCGA-NH-A6GA	COAD	58	MALE	BLACK OR AFRICAN AMERICAN	Stage IIIC		Colon Adenocarcinoma		2013		-21313	Dead	WITH TUMOR	NA	302					6	Progressive Disease			1	302	1	302	NA	NA	1	6
TCGA-NH-A6GB-01	Comut	TCGA-NH-A6GB	COAD	71	FEMALE	BLACK OR AFRICAN AMERICAN	Stage IIIC		Colon Adenocarcinoma		2013		-26100	Alive	WITH TUMOR	476	NA					NA	Progressive Disease			0	476	0	476	NA	NA	0	476
TCGA-NH-A6GC-01	Comut	TCGA-NH-A6GC	COAD	66	FEMALE	BLACK OR AFRICAN AMERICAN	Stage IVB		Colon Mucinous Adenocarcinoma		2013		-24355	Alive		389	NA					NA	[Unknown]			0	389	0	389	NA	NA	0	389
TCGA-NH-A8F7-01	TP53	TCGA-NH-A8F7	COAD	53	FEMALE	BLACK OR AFRICAN AMERICAN	Stage IIA		Colon Adenocarcinoma		2013		-19535	Alive	WITH TUMOR	543	NA					NA	Partial Remission/Response			0	543	0	543	NA	NA	0	543
TCGA-NH-A8F8-01	Comut	TCGA-NH-A8F8	COAD	79	MALE	BLACK OR AFRICAN AMERICAN	Stage IV		Colon Adenocarcinoma		2013		-29185	Dead	WITH TUMOR	NA	511					NA	[Unknown]			1	511	1	511	NA	NA	1	511
TCGA-NI-A4U2-01	Nomut	TCGA-NI-A4U2	LIHC	71	MALE	WHITE	Stage IIIA		Hepatocellular Carcinoma	G1	2005		-26011	Dead	WITH TUMOR	NA	1791		Locoregional Recurrence	Liver		106			R0	1	1791	1	1791	1	106	1	106
TCGA-NI-A8LF-01	TP53	TCGA-NI-A8LF	LIHC	74	MALE	WHITE	Stage I		Hepatocellular Carcinoma	G3	2012		-27162	Alive	TUMOR FREE	799	NA					NA			R0	0	799	0	799	0	799	0	799
TCGA-O8-A75V-01	Nomut	TCGA-O8-A75V	LIHC	54	MALE	[Unknown]	Stage I		Hepatocellular Carcinoma	G2	2013		-19850	Alive	TUMOR FREE	538	NA					NA			R1	0	538	0	538	NA	NA	0	538
TCGA-OE-A75W-01	Comut	TCGA-OE-A75W	PAAD	75	MALE	WHITE	Stage IIA		Pancreas-Adenocarcinoma Ductal Type	G1	2013		-27684	Dead		NA	267		Distant Metastasis	Liver		146	Progressive Disease			1	267	NA	267	NA	NA	1	146
TCGA-PD-A5DF-01	Nomut	TCGA-PD-A5DF	LIHC	58	FEMALE	WHITE	Stage IIIB		Hepatocellular Carcinoma	G2	2007		-21414	Dead	WITH TUMOR	NA	639					NA				1	639	1	639	NA	NA	1	639
TCGA-PZ-A5RE-01	Comut	TCGA-PZ-A5RE	PAAD	44	FEMALE	WHITE	Stage IIB		Pancreas-Adenocarcinoma Ductal Type	G3	2012		-16255	Dead	WITH TUMOR	NA	470	Pancreatic Cancer	Distant Metastasis	Liver		393	[Unknown]			1	470	1	470	NA	NA	1	393
TCGA-Q3-A5QY-01	Nomut	TCGA-Q3-A5QY	PAAD	58	MALE	WHITE	Stage IIB		Pancreas-Adenocarcinoma Ductal Type	G2	2012		-21277	Alive		416	NA					NA	[Discrepancy]			0	416	0	416	NA	NA	0	416
TCGA-Q3-AA2A-01	KRAS	TCGA-Q3-AA2A	PAAD	64	FEMALE	WHITE	Stage IB		Pancreas-Adenocarcinoma Ductal Type	G1	2013		-23685	Alive	TUMOR FREE	95	NA					NA	[Unknown]			0	95	0	95	NA	NA	0	95
TCGA-Q9-A6FU-01	Nomut	TCGA-Q9-A6FU	ESCA	57	FEMALE	WHITE	Stage IIIB		Esophagus Squamous Cell Carcinoma	G2	2012		-21108	Dead	WITH TUMOR	NA	157		Distant Metastasis	Liver		99				1	157	1	157	NA	NA	1	99
TCGA-Q9-A6FW-01	Nomut	TCGA-Q9-A6FW	ESCA	61	MALE	WHITE	Stage IIIB		Esophagus Adenocarcinoma, NOS	G2	2013		-22586	Alive	TUMOR FREE	238	NA					NA	Complete Remission/Response			0	238	0	238	0	238	0	238
TCGA-QA-A7B7-01	TP53	TCGA-QA-A7B7	LIHC	48	MALE	BLACK OR AFRICAN AMERICAN	Stage II		Hepatocellular Carcinoma	G2	2013		-17636	Alive	WITH TUMOR	94	NA		Locoregional Recurrence	Liver		88			RX	0	94	0	94	NA	NA	1	88
TCGA-QG-A5YV-01	Comut	TCGA-QG-A5YV	COAD	64	FEMALE	BLACK OR AFRICAN AMERICAN	Stage IIIC		Colon Adenocarcinoma		2011		-23499	Alive	TUMOR FREE	1301	NA					NA	Complete Remission/Response			0	1301	0	1301	0	1301	0	1301
TCGA-QG-A5YW-01	TP53	TCGA-QG-A5YW	COAD	55	FEMALE	BLACK OR AFRICAN AMERICAN	Stage IIIC		Colon Mucinous Adenocarcinoma		2011		-20391	Alive	TUMOR FREE	896	NA					NA	Complete Remission/Response			0	896	0	896	0	896	0	896
TCGA-QG-A5YX-01	TP53	TCGA-QG-A5YX	COAD	61	FEMALE	BLACK OR AFRICAN AMERICAN	Stage IIA		Colon Adenocarcinoma		2011		-22617	Alive	TUMOR FREE	1003	NA					NA	Complete Remission/Response			0	1003	0	1003	0	1003	0	1003
TCGA-QG-A5Z1-01	TP53	TCGA-QG-A5Z1	COAD	71	MALE	BLACK OR AFRICAN AMERICAN	Stage IIIB		Colon Adenocarcinoma		2011		-26220	Dead	TUMOR FREE	NA	256					NA				1	256	0	256	NA	NA	0	256
TCGA-QG-A5Z2-01	Nomut	TCGA-QG-A5Z2	COAD	61	MALE	BLACK OR AFRICAN AMERICAN	Stage I		Colon Adenocarcinoma		2012		-22367	Alive	TUMOR FREE	952	NA					NA	Complete Remission/Response			0	952	0	952	0	952	0	952
TCGA-QL-A97D-01	Comut	TCGA-QL-A97D	COAD	84	FEMALE	BLACK OR AFRICAN AMERICAN	Stage I		Colon Adenocarcinoma		2012		-30914	Alive	TUMOR FREE	666	NA					NA	Complete Remission/Response			0	666	0	666	0	666	0	666
TCGA-R5-A7O7-01	TP53	TCGA-R5-A7O7	STAD	51	MALE	WHITE	Stage IV		Stomach, Intestinal Adenocarcinoma, Tubular Type	G2	2010		-18984	Alive	TUMOR FREE	1389	NA					NA	Complete Remission/Response			0	1389	0	1389	NA	NA	0	1389
TCGA-R5-A7ZE-01	TP53	TCGA-R5-A7ZE	STAD	66	FEMALE	WHITE	Stage IIIA		Stomach, Intestinal Adenocarcinoma, Tubular Type	G2	2012		-24328	Dead	WITH TUMOR	NA	554	[Unknown]				NA	Progressive Disease			1	554	1	554	NA	NA	1	554
TCGA-R5-A7ZF-01	TP53	TCGA-R5-A7ZF	STAD	65	FEMALE	BLACK OR AFRICAN AMERICAN	Stage IV		Stomach, Intestinal Adenocarcinoma, Tubular Type	G2	2012		-23908	Dead	WITH TUMOR	NA	259	Stomach Cancer				NA	Progressive Disease			1	259	1	259	NA	NA	1	259
TCGA-R5-A7ZI-01	Nomut	TCGA-R5-A7ZI	STAD	44	FEMALE	WHITE	Stage IV		Stomach, Adenocarcinoma, Diffuse Type	G3	2009		-16396	Alive	TUMOR FREE	2267	NA					NA	Complete Remission/Response			0	2267	0	2267	NA	NA	0	2267
TCGA-R5-A7ZR-01	Nomut	TCGA-R5-A7ZR	STAD	70	FEMALE	BLACK OR AFRICAN AMERICAN	Stage III		Stomach, Intestinal Adenocarcinoma, Tubular Type	G2	2008		-25795	Dead	WITH TUMOR	NA	185	[Unknown]				NA	Progressive Disease			1	185	1	185	NA	NA	1	185
TCGA-R5-A805-01	Nomut	TCGA-R5-A805	STAD	71	MALE	WHITE	Stage IIIB		Stomach, Intestinal Adenocarcinoma, Not Otherwise Specified (NOS)	G3	2005		-26122	Dead	WITH TUMOR	NA	281	Stomach Cancer				NA				1	281	1	281	NA	NA	1	281
TCGA-R6-A6DN-01	TP53	TCGA-R6-A6DN	ESCA	58	MALE	WHITE		Stage IV	Esophagus Adenocarcinoma, NOS	G3	2011		-21259	Dead	WITH TUMOR	NA	243		Distant Metastasis	Other, specify	Brain	199	Partial Remission/Response			1	243	1	243	NA	NA	1	199
TCGA-R6-A6DQ-01	TP53	TCGA-R6-A6DQ	ESCA	74	FEMALE	WHITE		Stage IIIA	Esophagus Adenocarcinoma, NOS	G3	2010		-27098	Dead	WITH TUMOR	NA	231					NA				1	231	1	231	NA	NA	1	231
TCGA-R6-A6KZ-01	TP53	TCGA-R6-A6KZ	ESCA	42	MALE	WHITE		Stage IV	Esophagus Adenocarcinoma, NOS	G3	2010		-15512	Dead	WITH TUMOR	NA	154					NA				1	154	1	154	NA	NA	1	154
TCGA-R6-A6L4-01	TP53	TCGA-R6-A6L4	ESCA	27	MALE	WHITE		Stage IIIA	Esophagus Adenocarcinoma, NOS	G2	2012		-10222	Dead	WITH TUMOR	NA	496		Distant Metastasis	Liver		160	Progressive Disease			1	496	1	496	NA	NA	1	160
TCGA-R6-A6L6-01	Nomut	TCGA-R6-A6L6	ESCA	68	MALE	WHITE		Stage IV	Esophagus Adenocarcinoma, NOS	G3	2010		-25092	Dead	WITH TUMOR	NA	214					NA				1	214	1	214	NA	NA	1	214
TCGA-R6-A6XG-01	Nomut	TCGA-R6-A6XG	ESCA	64	MALE	WHITE		Stage IIIA	Esophagus Adenocarcinoma, NOS	G2	2011		-23484	Alive	WITH TUMOR	1168	NA		Distant Metastasis	Other, specify	brain	572	Complete Remission/Response			0	1168	0	1168	1	572	1	572
TCGA-R6-A6XQ-01	TP53	TCGA-R6-A6XQ	ESCA	58	MALE	WHITE		Stage IVB	Esophagus Adenocarcinoma, NOS	G3	2008		-21410	Dead	WITH TUMOR	NA	193					NA				1	193	1	193	NA	NA	1	193
TCGA-R6-A6Y0-01	TP53	TCGA-R6-A6Y0	ESCA	54	MALE	WHITE		Stage IVA	Esophagus Adenocarcinoma, NOS	G2	2005		-20045	Alive	WITH TUMOR	1641	NA					NA	Stable Disease			0	1641	0	1641	NA	NA	0	1641
TCGA-R6-A6Y2-01	TP53	TCGA-R6-A6Y2	ESCA	71	MALE	WHITE		Stage IIB	Esophagus Adenocarcinoma, NOS	G3	2005		-25940	Dead	WITH TUMOR	NA	283		Distant Metastasis	Bone		102				1	283	1	283	NA	NA	1	102
TCGA-R6-A8W5-01	TP53	TCGA-R6-A8W5	ESCA	60	MALE	WHITE	Stage IVA		Esophagus Adenocarcinoma, NOS	G2	2004		-21917	Dead	WITH TUMOR	NA	480		Distant Metastasis	Liver		336				1	480	1	480	NA	NA	1	336
TCGA-R6-A8W8-01	TP53	TCGA-R6-A8W8	ESCA	72	MALE	WHITE		Stage IIIA	Esophagus Adenocarcinoma, NOS	G2	2012		-26535	Dead	WITH TUMOR	NA	88					NA				1	88	1	88	NA	NA	1	88
TCGA-R6-A8WC-01	TP53	TCGA-R6-A8WC	ESCA	56	MALE	WHITE		Stage IIA	Esophagus Adenocarcinoma, NOS	G2	2013		-20812	Alive	WITH TUMOR	70	NA					NA				0	70	0	70	NA	NA	0	70
TCGA-R6-A8WG-01	TP53	TCGA-R6-A8WG	ESCA	60	MALE	WHITE		Stage IIA	Esophagus Adenocarcinoma, NOS	G3	2013		-22093	Dead	WITH TUMOR	NA	386		Distant Metastasis	Other, specify	left supraclavicular nodal metastasis	107				1	386	1	386	NA	NA	1	107
TCGA-RB-A7B8-01	KRAS	TCGA-RB-A7B8	PAAD	81	FEMALE	WHITE	Stage IIB		Pancreas-Adenocarcinoma-Other Subtype	G2	2013		-29585	Dead	TUMOR FREE	NA	466	Pancreatic Cancer	Locoregional Recurrence			449	Complete Remission/Response			1	466	1	466	1	449	1	449
TCGA-RB-AA9M-01	TP53	TCGA-RB-AA9M	PAAD	43	MALE	WHITE	Stage IIB		Pancreas-Adenocarcinoma Ductal Type	G3	2013		-15807	Alive	WITH TUMOR	286	NA		Distant Metastasis	Liver		258	Progressive Disease			0	286	0	286	NA	NA	1	258
TCGA-RC-A6M3-01	Nomut	TCGA-RC-A6M3	LIHC	24	MALE	AMERICAN INDIAN OR ALASKA NATIVE	Stage II		Hepatocellular Carcinoma	G3	2009		-8899	Alive		0	NA					NA			R0	0	0	0	0	0	0	0	0
TCGA-RC-A6M4-01	Nomut	TCGA-RC-A6M4	LIHC	74	FEMALE	WHITE	Stage IIIA		Hepatocellular Carcinoma	G2	2010		-27327	Alive		22	NA					NA			R1	0	22	0	22	NA	NA	0	22
TCGA-RC-A6M5-01	Nomut	TCGA-RC-A6M5	LIHC	20	FEMALE	WHITE	Stage IVA		Fibrolamellar Carcinoma	G2	2012		-7634	Alive		15	NA					NA			R0	0	15	0	15	NA	NA	0	15
TCGA-RC-A6M6-01	TP53	TCGA-RC-A6M6	LIHC	75	MALE	WHITE	Stage II		Hepatocellular Carcinoma	G3	2011		-27649	Alive		9	NA					NA			R1	0	9	0	9	NA	NA	0	9
TCGA-RC-A7S9-01	Nomut	TCGA-RC-A7S9	LIHC	47	FEMALE	ASIAN	Stage I		Hepatocellular Carcinoma	G3	2012		-17403	Alive	TUMOR FREE	640	NA					NA			R0	0	640	0	640	0	640	0	640
TCGA-RC-A7SB-01	TP53	TCGA-RC-A7SB	LIHC	53	MALE	ASIAN	Stage II		Hepatocellular Carcinoma	G2	2012		-19698	Alive	TUMOR FREE	588	NA					NA			R0	0	588	0	588	0	588	0	588
TCGA-RC-A7SF-01	Nomut	TCGA-RC-A7SF	LIHC	66	MALE	ASIAN	Stage I		Hepatocellular Carcinoma	G2	2012		-24432	Alive	WITH TUMOR	579	NA		Locoregional Recurrence	Liver		502			R0	0	579	0	579	1	502	1	502
TCGA-RC-A7SH-01	TP53	TCGA-RC-A7SH	LIHC	42	MALE	ASIAN	Stage II		Hepatocellular Carcinoma	G3	2012		-15560	Alive	WITH TUMOR	468	NA		Extrahepatic Recurrence	Lung		91			R0	0	468	0	468	1	91	1	91
TCGA-RC-A7SK-01	TP53	TCGA-RC-A7SK	LIHC	59	MALE	ASIAN	Stage I		Hepatocellular Carcinoma	G3	2013		-21814	Alive	TUMOR FREE	472	NA		Intrahepatic Recurrence	Liver		312			R0	0	472	0	472	1	312	1	312
TCGA-RD-A7BS-01	Nomut	TCGA-RD-A7BS	STAD	46	MALE	WHITE	Stage IIIA		Stomach, Adenocarcinoma, Diffuse Type	G3	2001		-16847	Dead	WITH TUMOR	NA	336	Stomach Cancer	Distant Metastasis	Liver		244	Complete Remission/Response			1	336	1	336	1	244	1	244
TCGA-RD-A7BT-01	Nomut	TCGA-RD-A7BT	STAD	66	MALE	NATIVE HAWAIIAN OR OTHER PACIFIC ISLANDER	Stage IV		Stomach, Intestinal Adenocarcinoma, Not Otherwise Specified (NOS)	G3	2002		-24107	Dead	WITH TUMOR	NA	262	Stomach Cancer	Distant Metastasis	Other, specify	Adrenal gland	123	Progressive Disease			1	262	1	262	NA	NA	1	123
TCGA-RD-A7BW-01	Nomut	TCGA-RD-A7BW	STAD	68	FEMALE	WHITE	Stage IB		Stomach, Adenocarcinoma, Diffuse Type	G3	2004		-25036	Dead	TUMOR FREE	NA	156	Other, non-malignant disease				NA	Complete Remission/Response			1	156	0	156	0	156	0	156
TCGA-RD-A7C1-01	Nomut	TCGA-RD-A7C1	STAD	82	MALE	WHITE	Stage IB		Stomach, Adenocarcinoma, Diffuse Type	G3	2005		-30171	Dead	WITH TUMOR	NA	507	Stomach Cancer	Distant Metastasis	Non-regional / Distant Lymph Nodes		438	Complete Remission/Response			1	507	1	507	1	438	1	438
TCGA-RD-A8MV-01	Nomut	TCGA-RD-A8MV	STAD	56	MALE	WHITE	Stage IIIB		Stomach, Intestinal Adenocarcinoma, Not Otherwise Specified (NOS)	G3	2001		-20771	Alive	TUMOR FREE	3720	NA					NA	Complete Remission/Response			0	3720	0	3720	0	3720	0	3720
TCGA-RD-A8MW-01	TP53	TCGA-RD-A8MW	STAD	72	MALE	WHITE	Stage IIIB		Stomach, Intestinal Adenocarcinoma, Not Otherwise Specified (NOS)	G3	2004		-26590	Dead	WITH TUMOR	1153	1153	Stomach Cancer	Distant Metastasis	Peritoneal Surfaces		98	Complete Remission/Response			1	1153	1	1153	1	98	1	98
TCGA-RD-A8N0-01	Nomut	TCGA-RD-A8N0	STAD	53	FEMALE	WHITE	Stage IIIB		Stomach, Adenocarcinoma, Diffuse Type	G3	2006		-19491	Alive	TUMOR FREE	1236	NA					NA	Complete Remission/Response			0	1236	0	1236	0	1236	0	1236
TCGA-RD-A8N1-01	TP53	TCGA-RD-A8N1	STAD	70	MALE	WHITE	Stage IIIB		Stomach, Adenocarcinoma, Diffuse Type	G3	2001		-25737	Alive	TUMOR FREE	3519	NA					NA	Complete Remission/Response			0	3519	0	3519	0	3519	0	3519
TCGA-RD-A8N2-01	Nomut	TCGA-RD-A8N2	STAD	59	FEMALE	WHITE	Stage IB		Stomach, Adenocarcinoma, Diffuse Type	G3	2002		-21749	Alive	TUMOR FREE	3540	NA					NA	Complete Remission/Response			0	3540	0	3540	0	3540	0	3540
TCGA-RD-A8N4-01	Nomut	TCGA-RD-A8N4	STAD	58	FEMALE	WHITE	Stage IIIA		Stomach, Adenocarcinoma, Diffuse Type	G3	2006		-21324	Alive	TUMOR FREE	2171	NA					NA	Complete Remission/Response			0	2171	0	2171	0	2171	0	2171
TCGA-RD-A8N5-01	Nomut	TCGA-RD-A8N5	STAD	78	MALE	WHITE	Stage IIIA		Stomach, Intestinal Adenocarcinoma, Mucinous Type	G2	2006		-28589	Dead	TUMOR FREE	NA	1747	Other, non-malignant disease				NA	Complete Remission/Response			1	1747	0	1747	0	1747	0	1747
TCGA-RD-A8N6-01	TP53	TCGA-RD-A8N6	STAD	78	FEMALE	WHITE	Stage IIIA		Stomach, Intestinal Adenocarcinoma, Not Otherwise Specified (NOS)	G3	2006		-28834	Dead	WITH TUMOR	NA	272	Stomach Cancer	Distant Metastasis	Liver		163	Complete Remission/Response			1	272	1	272	1	163	1	163
TCGA-RD-A8N9-01	TP53	TCGA-RD-A8N9	STAD	63	FEMALE	ASIAN	Stage II		Stomach, Adenocarcinoma, Diffuse Type	G3	2009		-23059	Alive	TUMOR FREE	1083	NA					NA	Complete Remission/Response			0	1083	0	1083	0	1083	0	1083
TCGA-RD-A8NB-01	TP53	TCGA-RD-A8NB	STAD	80	FEMALE	WHITE	Stage IIIA		Stomach, Adenocarcinoma, Diffuse Type	G3	2000		-29503	Dead	WITH TUMOR	NA	513	Stomach Cancer	Distant Metastasis	Non-regional / Distant Lymph Nodes		230	Partial Remission/Response			1	513	1	513	NA	NA	1	230
TCGA-RE-A7BO-01	Nomut	TCGA-RE-A7BO	ESCA	72	FEMALE	WHITE	Stage IIB		Esophagus Adenocarcinoma, NOS	G3	2006		-26348	Dead	TUMOR FREE	NA	213					NA				1	213	0	213	NA	NA	0	213
TCGA-RG-A7D4-01	TP53	TCGA-RG-A7D4	LIHC	69	MALE	BLACK OR AFRICAN AMERICAN	Stage II		Hepatocellular Carcinoma	G2	2012		-25302	Alive	TUMOR FREE	1098	NA					NA			R0	0	1098	0	1098	0	1098	0	1098
TCGA-RU-A8FL-01	TP53	TCGA-RU-A8FL	COAD	51	MALE	BLACK OR AFRICAN AMERICAN	Stage IIIB		Colon Adenocarcinoma		2011		-18975	Alive	WITH TUMOR	1177	NA		Metastatic			256	Partial Remission/Response			0	1177	0	1177	NA	NA	1	256
TCGA-S4-A8RM-01	KRAS	TCGA-S4-A8RM	PAAD	67	MALE	WHITE	Stage IIB		Pancreas-Adenocarcinoma Ductal Type	G3	2013		-24589	Alive	TUMOR FREE	737	NA					NA	Complete Remission/Response			0	737	0	737	0	737	0	737
TCGA-S4-A8RO-01	Comut	TCGA-S4-A8RO	PAAD	75	FEMALE	WHITE	Stage IIB		Pancreas-Adenocarcinoma Ductal Type	G2	2013		-27645	Alive	WITH TUMOR	525	NA		Distant Metastasis	Lung		291	Complete Remission/Response			0	525	0	525	1	291	1	291
TCGA-S4-A8RP-01	KRAS	TCGA-S4-A8RP	PAAD	77	FEMALE	WHITE	Stage IIB		Pancreas-Adenocarcinoma Ductal Type	G3	2010		-28353	Dead		NA	702					NA	[Unknown]			1	702	NA	702	NA	NA	0	702
TCGA-S8-A6BV-01	TP53	TCGA-S8-A6BV	ESCA	76	MALE	WHITE	Stage IIIA	Stage IB	Esophagus Adenocarcinoma, NOS	G2	2012		-28111	Alive	WITH TUMOR	609	NA		Distant Metastasis	Liver		267	Progressive Disease			0	609	0	609	NA	NA	1	267
TCGA-S8-A6BW-01	TP53	TCGA-S8-A6BW	ESCA	51	MALE	WHITE	Stage IB		Esophagus Squamous Cell Carcinoma	G1	2012		-18944	Alive	TUMOR FREE	620	NA					NA	Complete Remission/Response			0	620	0	620	0	620	0	620
TCGA-SS-A7HO-01	Comut	TCGA-SS-A7HO	COAD	44	FEMALE	BLACK OR AFRICAN AMERICAN	Stage IIB		Colon Adenocarcinoma		2010		-16416	Alive	WITH TUMOR	1829	NA		Locoregional Disease			506	Complete Remission/Response			0	1829	0	1829	1	506	1	506
TCGA-SW-A7EA-01	KRAS	TCGA-SW-A7EA	STAD	61	FEMALE	WHITE	Stage IB		Stomach, Adenocarcinoma, Diffuse Type	GX	2013		-22294	Alive	TUMOR FREE	579	NA					NA	Complete Remission/Response			0	579	0	579	0	579	0	579
TCGA-SW-A7EB-01	TP53	TCGA-SW-A7EB	STAD	45	MALE	WHITE	Stage IIIA		Stomach, Intestinal Adenocarcinoma, Mucinous Type	G2	2013		-16475	Alive	TUMOR FREE	176	NA					NA	Progressive Disease			0	176	0	176	NA	NA	0	176
TCGA-T1-A6J8-01	TP53	TCGA-T1-A6J8	LIHC	68	MALE	WHITE			Hepatocellular Carcinoma	G2	2013		-24853	Alive	TUMOR FREE	23	NA					NA			RX	0	23	0	23	NA	NA	0	23
TCGA-T9-A92H-01	TP53	TCGA-T9-A92H	COAD	82	MALE	BLACK OR AFRICAN AMERICAN	Stage IIA		Colon Adenocarcinoma		2013		-30058	Alive	WITH TUMOR	362	NA					81	Complete Remission/Response			0	362	0	362	1	81	1	81
TCGA-UB-A7MA-01	Nomut	TCGA-UB-A7MA	LIHC	62	FEMALE	WHITE	Stage II		Hepatocholangiocarcinoma (Mixed)	G2	2013		-22843	Alive	WITH TUMOR	848	NA		Intrahepatic Recurrence	Liver		221			R1	0	848	0	848	NA	NA	1	221
TCGA-UB-A7MB-01	TP53	TCGA-UB-A7MB	LIHC	24	MALE	WHITE	Stage II		Hepatocellular Carcinoma	G3	2013		-8951	Alive	WITH TUMOR	601	NA		Intrahepatic Recurrence	Liver		48			R0	0	601	0	601	1	48	1	48
TCGA-UB-A7MC-01	TP53	TCGA-UB-A7MC	LIHC	59	MALE	WHITE	Stage IIIA		Hepatocellular Carcinoma	G3	2013		-21733	Alive	WITH TUMOR	500	NA		Extrahepatic Recurrence	Other, specify	Adrenal glands	359			R0	0	500	0	500	1	359	1	359
TCGA-UB-A7MD-01	TP53	TCGA-UB-A7MD	LIHC	67	MALE	BLACK OR AFRICAN AMERICAN	Stage I		Hepatocellular Carcinoma	G3	2013		-24717	Dead	TUMOR FREE	NA	52					NA			R0	1	52	0	52	0	52	0	52
TCGA-UB-A7ME-01	Nomut	TCGA-UB-A7ME	LIHC	51	MALE	ASIAN	Stage I		Hepatocellular Carcinoma	G2	2013		-18846	Alive	TUMOR FREE	486	NA					NA			R0	0	486	0	486	0	486	0	486
TCGA-UB-A7MF-01	TP53	TCGA-UB-A7MF	LIHC	56	MALE	WHITE	Stage IIIA		Hepatocellular Carcinoma	G2	2013		-20815	Dead	WITH TUMOR	NA	214		Intrahepatic Recurrence	Liver		133			R0	1	214	1	214	1	133	1	133
TCGA-UB-AA0U-01	Nomut	TCGA-UB-AA0U	LIHC	60	MALE	WHITE	Stage II		Hepatocellular Carcinoma	G2	2013		-21985	Alive	TUMOR FREE	327	NA		Intrahepatic Recurrence	Liver		106			R1	0	327	0	327	NA	NA	1	106
TCGA-UB-AA0V-01	Nomut	TCGA-UB-AA0V	LIHC	69	FEMALE	WHITE	Stage I		Hepatocellular Carcinoma	G1	2013		-25340	Alive	TUMOR FREE	314	NA					NA			R0	0	314	0	314	0	314	0	314
TCGA-US-A774-01	Nomut	TCGA-US-A774	PAAD	76	FEMALE	WHITE	Stage IIB		Pancreas-Adenocarcinoma Ductal Type	G3	2011		-27957	Dead	WITH TUMOR	NA	695	Pancreatic Cancer	Distant Metastasis	Liver		366	Progressive Disease			1	695	1	695	NA	NA	1	366
TCGA-US-A776-01	Nomut	TCGA-US-A776	PAAD	61	MALE	WHITE	Stage IIA		Pancreas-Colloid (mucinous non-cystic) Carcinoma	G2	2011		-22283	Alive	TUMOR FREE	1216	NA					NA	Complete Remission/Response			0	1216	0	1216	0	1216	0	1216
TCGA-US-A779-01	Comut	TCGA-US-A779	PAAD	54	FEMALE	WHITE	Stage IIB		Pancreas-Adenocarcinoma Ductal Type	G1	2011		-20051	Dead	WITH TUMOR	NA	511	Pancreatic Cancer				NA				1	511	1	511	NA	NA	1	511
TCGA-US-A77E-01	Nomut	TCGA-US-A77E	PAAD	73	MALE	WHITE	Stage IIB		Pancreas-Adenocarcinoma-Other Subtype	G3	2012		-26745	Dead	WITH TUMOR	NA	430	Pancreatic Cancer	Distant Metastasis	Liver		166				1	430	1	430	NA	NA	1	166
TCGA-US-A77G-01	KRAS	TCGA-US-A77G	PAAD	64	MALE	WHITE	Stage IIB		Pancreas-Adenocarcinoma Ductal Type	G2	2010		-23443	Dead	TUMOR FREE	NA	12	Surgical Complications				NA				1	12	0	12	NA	NA	0	12
TCGA-V5-A7RB-01	TP53	TCGA-V5-A7RB	ESCA	59	MALE	[Unknown]	[Unknown]	Stage IIB	Esophagus Adenocarcinoma, NOS	GX	NA		-21654	Dead	TUMOR FREE	NA	161					NA				1	161	0	161	NA	NA	0	161
TCGA-V5-A7RC-01	TP53	TCGA-V5-A7RC	ESCA	55	MALE	BLACK OR AFRICAN AMERICAN		Stage IV	Esophagus Squamous Cell Carcinoma	GX	NA		-20439	Dead	WITH TUMOR	NA	104		Distant Metastasis	Liver		88	Progressive Disease			1	104	1	104	NA	NA	1	88
TCGA-V5-A7RE-01	TP53	TCGA-V5-A7RE	ESCA	45	MALE	WHITE	Stage IB	Stage IIIA	Esophagus Adenocarcinoma, NOS	G2	NA		-16643	Alive	WITH TUMOR	500	NA		Distant Metastasis	Other, specify	bone	294	Partial Remission/Response			0	500	0	500	NA	NA	1	294
TCGA-V5-AASV-01	Nomut	TCGA-V5-AASV	ESCA	67	MALE	BLACK OR AFRICAN AMERICAN	Stage IIB		Esophagus Squamous Cell Carcinoma	G3	NA		-24559	Alive	WITH TUMOR	467	NA		Distant Metastasis	Lung		322	Partial Remission/Response			0	467	0	467	NA	NA	1	322
TCGA-V5-AASW-01	TP53	TCGA-V5-AASW	ESCA	72	MALE	WHITE		Stage IIIA	Esophagus Adenocarcinoma, NOS	G3	NA		-26571	Alive	WITH TUMOR	282	NA		Distant Metastasis	Lung		282	[Unknown]			0	282	0	282	NA	NA	1	282
TCGA-V5-AASX-01	TP53	TCGA-V5-AASX	ESCA	74	MALE	WHITE		Stage IV	Esophagus Adenocarcinoma, NOS	G2	NA		-27081	Alive	WITH TUMOR	273	NA		Distant Metastasis	Other, specify	bone	273	[Unknown]			0	273	0	273	NA	NA	1	273
TCGA-VQ-A8DT-01	TP53	TCGA-VQ-A8DT	STAD	43	MALE	[Unknown]	Stage IIIB		Stomach, Intestinal Adenocarcinoma, Not Otherwise Specified (NOS)	G3	2010		-15937	Alive	WITH TUMOR	1484	NA		Distant Metastasis	Liver		1376	Complete Remission/Response			0	1484	0	1484	1	1376	1	1376
TCGA-VQ-A8DU-01	TP53	TCGA-VQ-A8DU	STAD	63	MALE	WHITE	Stage IIIA		Stomach, Intestinal Adenocarcinoma, Tubular Type	G2	2010		-23042	Dead	WITH TUMOR	NA	166	Stomach Cancer	Distant Metastasis	Liver		158	Progressive Disease			1	166	1	166	NA	NA	1	158
TCGA-VQ-A8DV-01	TP53	TCGA-VQ-A8DV	STAD	48	MALE	WHITE	Stage IB		Stomach, Intestinal Adenocarcinoma, Not Otherwise Specified (NOS)	G2	2010		-17630	Dead	WITH TUMOR	NA	403	Stomach Cancer	Distant Metastasis	Liver		288	Progressive Disease			1	403	1	403	NA	NA	1	288
TCGA-VQ-A8DZ-01	TP53	TCGA-VQ-A8DZ	STAD	70	MALE	BLACK OR AFRICAN AMERICAN	Stage IV		Stomach Adenocarcinoma, Signet Ring Type	G3	2011		-25863	Dead	WITH TUMOR	NA	396	Stomach Cancer				NA	Progressive Disease			1	396	1	396	NA	NA	1	396
TCGA-VQ-A8E0-01	TP53	TCGA-VQ-A8E0	STAD	68	MALE	BLACK OR AFRICAN AMERICAN	Stage IIIA		Stomach, Intestinal Adenocarcinoma, Not Otherwise Specified (NOS)	G3	2011		-24848	Dead	WITH TUMOR	NA	562	Stomach Cancer	Distant Metastasis	Liver		531	Progressive Disease			1	562	1	562	NA	NA	1	531
TCGA-VQ-A8E2-01	TP53	TCGA-VQ-A8E2	STAD	57	MALE	ASIAN	Stage IIIB		Stomach, Intestinal Adenocarcinoma, Tubular Type	G2	2011		-21112	Alive	TUMOR FREE	1319	NA					NA	Complete Remission/Response			0	1319	0	1319	0	1319	0	1319
TCGA-VQ-A8E3-01	TP53	TCGA-VQ-A8E3	STAD	79	MALE	WHITE	Stage IIA		Stomach, Intestinal Adenocarcinoma, Not Otherwise Specified (NOS)	G3	2011		-28919	Dead		NA	661	[Unknown]	Locoregional Recurrence			538	[Unknown]			1	661	NA	661	NA	NA	1	538
TCGA-VQ-A8E7-01	TP53	TCGA-VQ-A8E7	STAD	59	MALE	WHITE	Stage IV		Stomach, Intestinal Adenocarcinoma, Tubular Type	G2	2012		-21664	Alive	WITH TUMOR	1138	NA		Distant Metastasis	Other, specify	Adrenal	1048	Stable Disease			0	1138	0	1138	NA	NA	1	1048
TCGA-VQ-A8P2-01	TP53	TCGA-VQ-A8P2	STAD	68	MALE	WHITE	Stage IIIA		Stomach, Intestinal Adenocarcinoma, Mucinous Type	G2	2011		-25129	Alive	TUMOR FREE	1160	NA					NA	Complete Remission/Response			0	1160	0	1160	0	1160	0	1160
TCGA-VQ-A8P3-01	Nomut	TCGA-VQ-A8P3	STAD	72	MALE	WHITE	Stage IIIA		Stomach, Intestinal Adenocarcinoma, Tubular Type	G2	2011		-26582	Alive	TUMOR FREE	1132	NA					NA	Complete Remission/Response			0	1132	0	1132	0	1132	0	1132
TCGA-VQ-A8P5-01	TP53	TCGA-VQ-A8P5	STAD	67	MALE	WHITE	Stage IIA		Stomach, Intestinal Adenocarcinoma, Not Otherwise Specified (NOS)	G3	2011		-24571	Dead		NA	235	[Unknown]				NA	Progressive Disease			1	235	NA	235	NA	NA	0	235
TCGA-VQ-A8P8-01	Nomut	TCGA-VQ-A8P8	STAD	72	FEMALE	BLACK OR AFRICAN AMERICAN	Stage IIB		Stomach, Intestinal Adenocarcinoma, Not Otherwise Specified (NOS)	G2	2012		-26443	Alive	TUMOR FREE	942	NA					NA	Complete Remission/Response			0	942	0	942	0	942	0	942
TCGA-VQ-A8PB-01	Nomut	TCGA-VQ-A8PB	STAD	65	FEMALE	WHITE	Stage II		Stomach, Intestinal Adenocarcinoma, Papillary Type	G2	2011		-23927	Dead	TUMOR FREE	NA	1043					NA	Complete Remission/Response			1	1043	0	1043	0	1043	0	1043
TCGA-VQ-A8PC-01	TP53	TCGA-VQ-A8PC	STAD	65	MALE	WHITE	Stage IIIA		Stomach Adenocarcinoma, Signet Ring Type	G3	2009		-23912	Dead	WITH TUMOR	NA	1407	[Unknown]	Locoregional Recurrence			1287	Progressive Disease			1	1407	1	1407	NA	NA	1	1287
TCGA-VQ-A8PD-01	Nomut	TCGA-VQ-A8PD	STAD	69	MALE	WHITE	Stage IIIC		Stomach, Adenocarcinoma, Not Otherwise Specified (NOS)	G2	2012		-25244	Dead	WITH TUMOR	NA	496		Distant Metastasis	Other, specify		134	Progressive Disease			1	496	1	496	NA	NA	1	134
TCGA-VQ-A8PE-01	TP53	TCGA-VQ-A8PE	STAD	78	MALE	WHITE	Stage IIIB		Stomach, Intestinal Adenocarcinoma, Tubular Type	G3	2012		-28755	Dead	WITH TUMOR	NA	675		Locoregional Recurrence			265	Progressive Disease			1	675	1	675	NA	NA	1	265
TCGA-VQ-A8PF-01	Nomut	TCGA-VQ-A8PF	STAD	76	MALE	[Not Evaluated]	Stage IIIB		Stomach, Intestinal Adenocarcinoma, Tubular Type	G3	2012		-28116	Dead	TUMOR FREE	NA	76					NA	Complete Remission/Response			1	76	0	76	0	76	0	76
TCGA-VQ-A8PH-01	TP53	TCGA-VQ-A8PH	STAD	62	MALE	WHITE	Stage IIIB		Stomach, Intestinal Adenocarcinoma, Tubular Type	G2	2010		-22940	Dead	WITH TUMOR	NA	389		Locoregional Recurrence			377	Progressive Disease			1	389	1	389	NA	NA	1	377
TCGA-VQ-A8PJ-01	TP53	TCGA-VQ-A8PJ	STAD	53	MALE	[Unknown]	Stage IV		Stomach, Intestinal Adenocarcinoma, Tubular Type	GX	2011		-19390	Dead	WITH TUMOR	NA	82	Stomach Cancer				NA	Progressive Disease			1	82	1	82	NA	NA	1	82
TCGA-VQ-A8PK-01	TP53	TCGA-VQ-A8PK	STAD	58	MALE	WHITE	Stage IIIB		Stomach, Intestinal Adenocarcinoma, Not Otherwise Specified (NOS)	G2	2011		-21419	Dead	WITH TUMOR	NA	543	Stomach Cancer	Locoregional Recurrence|Distant Metastasis	Liver		263	Progressive Disease			1	543	1	543	NA	NA	1	263
TCGA-VQ-A8PM-01	TP53	TCGA-VQ-A8PM	STAD	56	MALE	WHITE	Stage IV		Stomach Adenocarcinoma, Signet Ring Type	G3	2009		-20665	Dead	WITH TUMOR	NA	57	Other, non-malignant disease				NA				1	57	0	57	NA	NA	1	57
TCGA-VQ-A8PO-01	Nomut	TCGA-VQ-A8PO	STAD	74	MALE	WHITE	Stage IIB		Stomach Adenocarcinoma, Signet Ring Type	G3	2008		-27250	Dead		NA	282	Stomach Cancer	Locoregional Recurrence			256	Progressive Disease			1	282	1	282	NA	NA	1	256
TCGA-VQ-A8PP-01	Comut	TCGA-VQ-A8PP	STAD	76	MALE	[Unknown]	Stage IV		Stomach, Intestinal Adenocarcinoma, Tubular Type	G2	2008		-27774	Dead	WITH TUMOR	NA	712	Stomach Cancer	Locoregional Recurrence			502	Progressive Disease			1	712	1	712	NA	NA	1	502
TCGA-VQ-A8PQ-01	Nomut	TCGA-VQ-A8PQ	STAD	50	FEMALE	WHITE	Stage IV		Stomach, Intestinal Adenocarcinoma, Tubular Type	G2	2008		-18318	Dead	WITH TUMOR	NA	476	Stomach Cancer	Locoregional Recurrence			91	Progressive Disease			1	476	1	476	NA	NA	1	91
TCGA-VQ-A8PU-01	KRAS	TCGA-VQ-A8PU	STAD	72	FEMALE	WHITE	Stage IIIA		Stomach, Intestinal Adenocarcinoma, Tubular Type	G3	2012		-26625	Dead	TUMOR FREE	NA	832					NA	Complete Remission/Response			1	832	0	832	0	832	0	832
TCGA-VQ-A8PX-01	TP53	TCGA-VQ-A8PX	STAD	51	MALE	[Unknown]	Stage IA		Stomach, Intestinal Adenocarcinoma, Not Otherwise Specified (NOS)	G2	2009		-18902	Alive	TUMOR FREE	1964	NA					NA	Complete Remission/Response			0	1964	0	1964	0	1964	0	1964
TCGA-VQ-A91A-01	Nomut	TCGA-VQ-A91A	STAD	67	MALE	WHITE	Stage IIIB		Stomach, Intestinal Adenocarcinoma, Mucinous Type	G1	2011		-24670	Alive	TUMOR FREE	1200	NA		New Primary Tumor			129	Complete Remission/Response			0	1200	0	1200	0	1200	1	129
TCGA-VQ-A91D-01	KRAS	TCGA-VQ-A91D	STAD	70	MALE	WHITE	Stage IIIC		Stomach, Intestinal Adenocarcinoma, Not Otherwise Specified (NOS)	G2	2010		-25686	Dead	WITH TUMOR	NA	356	Stomach Cancer	Locoregional Recurrence			351	Progressive Disease			1	356	1	356	NA	NA	1	351
TCGA-VQ-A91E-01	Comut	TCGA-VQ-A91E	STAD	67	FEMALE	WHITE	Stage IIIB		Stomach, Intestinal Adenocarcinoma, Tubular Type	G3	2013		-24549	Alive	TUMOR FREE	664	NA					NA	Complete Remission/Response			0	664	0	664	0	664	0	664
TCGA-VQ-A91K-01	Nomut	TCGA-VQ-A91K	STAD	69	MALE	WHITE	Stage IIIA		Stomach, Intestinal Adenocarcinoma, Not Otherwise Specified (NOS)	G2	2009		-25424	Alive	TUMOR FREE	1862	NA					NA	Complete Remission/Response			0	1862	0	1862	0	1862	0	1862
TCGA-VQ-A91N-01	TP53	TCGA-VQ-A91N	STAD	59	FEMALE	[Unknown]	Stage IV		Stomach, Intestinal Adenocarcinoma, Tubular Type	G2	2009		-21753	Dead	WITH TUMOR	NA	570	Stomach Cancer	Locoregional Recurrence			438	Progressive Disease			1	570	1	570	NA	NA	1	438
TCGA-VQ-A91Q-01	Nomut	TCGA-VQ-A91Q	STAD	61	MALE	[Unknown]	Stage IV		Stomach, Intestinal Adenocarcinoma, Tubular Type	G3	2009		-22303	Dead	WITH TUMOR	NA	633	Stomach Cancer	Locoregional Recurrence			551	Complete Remission/Response			1	633	1	633	NA	NA	1	551
TCGA-VQ-A91S-01	TP53	TCGA-VQ-A91S	STAD	63	MALE	BLACK OR AFRICAN AMERICAN	Stage IIIB		Stomach, Intestinal Adenocarcinoma, Tubular Type	GX	2012		-23187	Alive	TUMOR FREE	1000	NA					NA	Complete Remission/Response			0	1000	0	1000	0	1000	0	1000
TCGA-VQ-A91U-01	TP53	TCGA-VQ-A91U	STAD	78	MALE	ASIAN	Stage IIIA		Stomach, Intestinal Adenocarcinoma, Not Otherwise Specified (NOS)	G2	2011		-28791	Dead		NA	52	[Unknown]				NA	[Unknown]			1	52	NA	52	NA	NA	0	52
TCGA-VQ-A91V-01	TP53	TCGA-VQ-A91V	STAD	58	MALE	[Unknown]	Stage IIIA		Stomach, Intestinal Adenocarcinoma, Tubular Type	G2	2011		-21505	Alive	WITH TUMOR	1297	NA		Distant Metastasis	Lung		504	Progressive Disease			0	1297	0	1297	NA	NA	1	504
TCGA-VQ-A91W-01	Nomut	TCGA-VQ-A91W	STAD	30	MALE	WHITE	Stage IIIA		Stomach, Intestinal Adenocarcinoma, Not Otherwise Specified (NOS)	G2	2009		-10963	Alive		1851	NA					NA	Complete Remission/Response			0	1851	0	1851	0	1851	0	1851
TCGA-VQ-A91X-01	TP53	TCGA-VQ-A91X	STAD	74	MALE	WHITE	Stage IIIB		Stomach, Intestinal Adenocarcinoma, Not Otherwise Specified (NOS)	G3	2010		-27314	Dead	TUMOR FREE	NA	289	Other, non-malignant disease				NA	Complete Remission/Response			1	289	0	289	0	289	0	289
TCGA-VQ-A91Y-01	TP53	TCGA-VQ-A91Y	STAD	67	MALE	WHITE	Stage IIIC		Stomach, Intestinal Adenocarcinoma, Tubular Type	G3	2011		-24774	Dead	WITH TUMOR	NA	296	Stomach Cancer	Distant Metastasis	Lung		258	Progressive Disease			1	296	1	296	NA	NA	1	258
TCGA-VQ-A91Z-01	TP53	TCGA-VQ-A91Z	STAD	67	FEMALE	WHITE	Stage IIIA		Stomach, Intestinal Adenocarcinoma, Tubular Type	G2	2010		-24652	Alive	WITH TUMOR	1690	NA		Locoregional Recurrence			1310	Complete Remission/Response			0	1690	0	1690	1	1310	1	1310
TCGA-VQ-A922-01	TP53	TCGA-VQ-A922	STAD	70	MALE	[Unknown]	Stage IV		Stomach, Intestinal Adenocarcinoma, Tubular Type	G2	2010		-25700	Dead		262	275	Stomach Cancer	Distant Metastasis	Liver		252	Progressive Disease			1	275	1	275	NA	NA	1	252
TCGA-VQ-A923-01	TP53	TCGA-VQ-A923	STAD	90	MALE	WHITE	Stage IIIA		Stomach, Intestinal Adenocarcinoma, Tubular Type	G3	2008		-32873	Dead	TUMOR FREE	NA	61	Other, non-malignant disease				NA	Complete Remission/Response			1	61	0	61	0	61	0	61
TCGA-VQ-A924-01	Nomut	TCGA-VQ-A924	STAD	69	MALE	[Unknown]	Stage II		Stomach, Intestinal Adenocarcinoma, Tubular Type	G2	2008		-25351	Dead	WITH TUMOR	NA	1686	Stomach Cancer				NA	Progressive Disease			1	1686	1	1686	NA	NA	1	1686
TCGA-VQ-A925-01	TP53	TCGA-VQ-A925	STAD	66	MALE	WHITE	Stage IIIA		Stomach, Intestinal Adenocarcinoma, Tubular Type	G2	2012		-24230	Dead	WITH TUMOR	NA	138	Stomach Cancer				NA	Progressive Disease			1	138	1	138	NA	NA	1	138
TCGA-VQ-A927-01	Nomut	TCGA-VQ-A927	STAD	81	MALE	WHITE	Stage IIIB		Stomach, Adenocarcinoma, Diffuse Type	G1	2013		-29676	Dead	WITH TUMOR	NA	200					NA	Stable Disease			1	200	1	200	NA	NA	1	200
TCGA-VQ-A928-01	Nomut	TCGA-VQ-A928	STAD	49	MALE	WHITE	Stage IV		Stomach, Intestinal Adenocarcinoma, Papillary Type	G2	2010		-18058	Dead	WITH TUMOR	NA	174	Stomach Cancer	Distant Metastasis	Liver		148	Progressive Disease			1	174	1	174	NA	NA	1	148
TCGA-VQ-A92D-01	Nomut	TCGA-VQ-A92D	STAD	67	MALE	WHITE	Stage IB		Stomach, Intestinal Adenocarcinoma, Tubular Type	G2	2009		-24595	Alive	TUMOR FREE	2032	NA					NA	Complete Remission/Response			0	2032	0	2032	0	2032	0	2032
TCGA-VQ-A94O-01	TP53	TCGA-VQ-A94O	STAD	74	MALE	BLACK OR AFRICAN AMERICAN	Stage IIIC		Stomach, Intestinal Adenocarcinoma, Not Otherwise Specified (NOS)	G2	2012		-27306	Dead	WITH TUMOR	NA	640	Stomach Cancer	Distant Metastasis	Liver		185	Progressive Disease			1	640	1	640	NA	NA	1	185
TCGA-VQ-A94P-01	TP53	TCGA-VQ-A94P	STAD	57	MALE	WHITE	[Discrepancy]		Stomach Adenocarcinoma, Signet Ring Type	GX	2011		-21022	Dead	WITH TUMOR	NA	81	Stomach Cancer				NA	Progressive Disease			1	81	1	81	NA	NA	1	81
TCGA-VQ-A94R-01	TP53	TCGA-VQ-A94R	STAD	63	MALE	WHITE	[Discrepancy]		Stomach, Intestinal Adenocarcinoma, Not Otherwise Specified (NOS)	G2	2010		-23246	Dead	WITH TUMOR	NA	1294	Stomach Cancer	Locoregional Recurrence			1018	Progressive Disease			1	1294	1	1294	NA	NA	1	1018
TCGA-VQ-A94T-01	KRAS	TCGA-VQ-A94T	STAD	73	MALE	[Unknown]	Stage IIIB		Stomach, Adenocarcinoma, Diffuse Type	G3	2011		-26702	Dead	WITH TUMOR	NA	342		Locoregional Recurrence			296	Progressive Disease			1	342	1	342	NA	NA	1	296
TCGA-VQ-A94U-01	TP53	TCGA-VQ-A94U	STAD	70	MALE	WHITE	Stage IIB		Stomach Adenocarcinoma, Signet Ring Type	G3	2012		-25925	Alive	TUMOR FREE	819	NA					NA	Complete Remission/Response			0	819	0	819	0	819	0	819
TCGA-VQ-AA64-01	Nomut	TCGA-VQ-AA64	STAD	68	MALE	WHITE	Stage IIIB		Stomach, Intestinal Adenocarcinoma, Not Otherwise Specified (NOS)	G2	2011		-25109	Dead	WITH TUMOR	NA	560	Stomach Cancer				NA	[Unknown]			1	560	1	560	NA	NA	1	560
TCGA-VQ-AA68-01	TP53	TCGA-VQ-AA68	STAD	52	FEMALE	WHITE	Stage IIIC		Stomach, Intestinal Adenocarcinoma, Tubular Type	G2	2011		-19304	Alive	TUMOR FREE	1328	NA					NA	Complete Remission/Response			0	1328	0	1328	0	1328	0	1328
TCGA-VQ-AA69-01	KRAS	TCGA-VQ-AA69	STAD	35	MALE	WHITE	Stage IIIA		Stomach, Intestinal Adenocarcinoma, Not Otherwise Specified (NOS)	G2	2011		-13087	Alive	TUMOR FREE	864	NA					NA	Complete Remission/Response			0	864	0	864	0	864	0	864
TCGA-VQ-AA6A-01	TP53	TCGA-VQ-AA6A	STAD	56	MALE	WHITE	Stage IIIC		Stomach, Intestinal Adenocarcinoma, Not Otherwise Specified (NOS)	G2	2012		-20764	Alive	TUMOR FREE	1184	NA					NA	Complete Remission/Response			0	1184	0	1184	0	1184	0	1184
TCGA-VQ-AA6B-01	TP53	TCGA-VQ-AA6B	STAD	48	MALE	WHITE	Stage IIIB		Stomach, Intestinal Adenocarcinoma, Not Otherwise Specified (NOS)	G2	2012		-17852	Alive	TUMOR FREE	1002	NA					NA	Complete Remission/Response			0	1002	0	1002	0	1002	0	1002
TCGA-VQ-AA6D-01	Nomut	TCGA-VQ-AA6D	STAD	52	FEMALE	[Unknown]	Stage IIIA		Stomach, Intestinal Adenocarcinoma, Tubular Type	G2	2013		-19090	Alive	TUMOR FREE	521	NA					NA	Complete Remission/Response			0	521	0	521	0	521	0	521
TCGA-VQ-AA6F-01	Nomut	TCGA-VQ-AA6F	STAD	57	MALE	WHITE	Stage IIB		Stomach, Intestinal Adenocarcinoma, Not Otherwise Specified (NOS)	G2	2010		-21170	Alive	TUMOR FREE	1646	NA		Locoregional Recurrence|New Primary Tumor	Other, specify		546	Progressive Disease			0	1646	0	1646	NA	NA	1	546
TCGA-VQ-AA6G-01	TP53	TCGA-VQ-AA6G	STAD	68	MALE	WHITE	Stage IIA		Stomach, Intestinal Adenocarcinoma, Not Otherwise Specified (NOS)	G2	2011		-25091	Dead	WITH TUMOR	NA	792	Stomach Cancer	Distant Metastasis	Lung		469	Progressive Disease			1	792	1	792	NA	NA	1	469
TCGA-VQ-AA6I-01	TP53	TCGA-VQ-AA6I	STAD	68	MALE	WHITE	Stage IIIB		Stomach, Intestinal Adenocarcinoma, Not Otherwise Specified (NOS)	G3	2012		-25091	Dead	WITH TUMOR	NA	491	Stomach Cancer	Locoregional Recurrence			475	Progressive Disease			1	491	1	491	NA	NA	1	475
TCGA-VQ-AA6J-01	Nomut	TCGA-VQ-AA6J	STAD	75	MALE	BLACK OR AFRICAN AMERICAN	Stage IIIB		Stomach, Intestinal Adenocarcinoma, Not Otherwise Specified (NOS)	G3	2012		-27506	Alive	TUMOR FREE	838	NA					NA	Complete Remission/Response			0	838	0	838	0	838	0	838
TCGA-VQ-AA6K-01	Nomut	TCGA-VQ-AA6K	STAD	59	MALE	WHITE	Stage IIIC		Stomach Adenocarcinoma, Signet Ring Type	G3	2012		-21901	Dead	WITH TUMOR	NA	378	Stomach Cancer	Locoregional Recurrence			332	Progressive Disease			1	378	1	378	NA	NA	1	332
TCGA-VR-A8EO-01	TP53	TCGA-VR-A8EO	ESCA	49	MALE	WHITE	Stage IIA	Stage IIA	Esophagus Squamous Cell Carcinoma	G3	2013		-18123	Alive	TUMOR FREE	785	NA					NA	Complete Remission/Response			0	785	0	785	0	785	0	785
TCGA-VR-A8EP-01	TP53	TCGA-VR-A8EP	ESCA	51	MALE	WHITE	Stage IIIB	Stage IIB	Esophagus Squamous Cell Carcinoma	G3	2013		-18942	Alive	TUMOR FREE	824	NA		Locoregional Recurrence			242	Progressive Disease			0	824	0	824	NA	NA	1	242
TCGA-VR-A8EQ-01	TP53	TCGA-VR-A8EQ	ESCA	73	MALE	WHITE	Stage III	Stage III	Esophagus Adenocarcinoma, NOS	G2	2009		-26912	Dead	WITH TUMOR	NA	694					NA				1	694	1	694	NA	NA	1	694
TCGA-VR-A8ER-01	TP53	TCGA-VR-A8ER	ESCA	54	MALE	[Unknown]	Stage III	Stage III	Esophagus Squamous Cell Carcinoma	GX	2009		-19951	Dead	WITH TUMOR	NA	378					NA				1	378	1	378	NA	NA	1	378
TCGA-VR-A8ET-01	Nomut	TCGA-VR-A8ET	ESCA	64	MALE	WHITE	Stage IIA	Stage IIA	Esophagus Squamous Cell Carcinoma	G2	2010		-23517	Dead	TUMOR FREE	NA	47					NA				1	47	0	47	NA	NA	0	47
TCGA-VR-A8EU-01	TP53	TCGA-VR-A8EU	ESCA	51	MALE	WHITE	Stage IV	Stage IV	Esophagus Squamous Cell Carcinoma	G2	2011		-18711	Dead	WITH TUMOR	NA	557					NA				1	557	1	557	NA	NA	1	557
TCGA-VR-A8EW-01	TP53	TCGA-VR-A8EW	ESCA	57	MALE	ASIAN	Stage IIIB	Stage IIIB	Esophagus Squamous Cell Carcinoma	G2	2012		-20902	Dead	WITH TUMOR	NA	247					NA				1	247	1	247	NA	NA	1	247
TCGA-VR-A8EX-01	TP53	TCGA-VR-A8EX	ESCA	63	MALE	[Unknown]	Stage IVA	Stage IVA	Esophagus Squamous Cell Carcinoma	G2	2009		-23226	Dead	WITH TUMOR	NA	855					NA				1	855	1	855	NA	NA	1	855
TCGA-VR-A8EY-01	TP53	TCGA-VR-A8EY	ESCA	44	FEMALE	WHITE	Stage IIA	Stage IIA	Esophagus Squamous Cell Carcinoma	G1	2012		-16255	Alive	TUMOR FREE	1025	NA					NA	Complete Remission/Response			0	1025	0	1025	0	1025	0	1025
TCGA-VR-A8Q7-01	TP53	TCGA-VR-A8Q7	ESCA	60	MALE	WHITE	Stage IIIA	Stage IIIA	Esophagus Squamous Cell Carcinoma	G3	2010		-22149	Alive	TUMOR FREE	1590	NA					NA	Complete Remission/Response			0	1590	0	1590	0	1590	0	1590
TCGA-VR-AA4D-01	TP53	TCGA-VR-AA4D	ESCA	53	MALE	WHITE	Stage IIB	Stage IA	Esophagus Adenocarcinoma, NOS	G2	2010		-19714	Dead	WITH TUMOR	NA	1405		Distant Metastasis	Lung		832	Progressive Disease			1	1405	1	1405	NA	NA	1	832
TCGA-VR-AA4G-01	TP53	TCGA-VR-AA4G	ESCA	51	FEMALE	WHITE	Stage IIIA	Stage IIIA	Esophagus Squamous Cell Carcinoma	G2	2013		-18909	Alive	TUMOR FREE	549	NA					NA	Complete Remission/Response			0	549	0	549	0	549	0	549
TCGA-VR-AA7B-01	TP53	TCGA-VR-AA7B	ESCA	65	FEMALE	WHITE	Stage IV	Stage IIB	Esophagus Squamous Cell Carcinoma	G2	2011		-23915	Alive	WITH TUMOR	342	NA		Distant Metastasis	Brain		207				0	342	0	342	NA	NA	1	207
TCGA-VR-AA7D-01	TP53	TCGA-VR-AA7D	ESCA	58	MALE	[Unknown]	Stage IIIC	Stage IIIC	Esophagus Squamous Cell Carcinoma	G2	2012		-21468	Dead	WITH TUMOR	NA	279		Distant Metastasis	Other, specify	Head and neck lymph node	244				1	279	1	279	NA	NA	1	244
TCGA-VR-AA7I-01	TP53	TCGA-VR-AA7I	ESCA	70	MALE	WHITE	Stage III	Stage III	Esophagus Squamous Cell Carcinoma	G1	2010		-25855	Dead	WITH TUMOR	NA	484					NA				1	484	1	484	NA	NA	1	484
TCGA-W5-AA2G-01	Nomut	TCGA-W5-AA2G	CHOL	62	FEMALE	WHITE	Stage I		Cholangiocarcinoma; intrahepatic	G3	2008		-22933	Alive	TUMOR FREE	1976	NA					NA			R0	0	1976	0	1976	0	1976	0	1976
TCGA-W5-AA2H-01	Nomut	TCGA-W5-AA2H	CHOL	70	FEMALE	WHITE	Stage III		Cholangiocarcinoma; distal	G3	2012		-25775	Alive	TUMOR FREE	1077	NA					NA			R0	0	1077	0	1077	0	1077	0	1077
TCGA-W5-AA2I-01	TP53	TCGA-W5-AA2I	CHOL	66	MALE	WHITE	Stage I		Cholangiocarcinoma; intrahepatic	G2	2005		-24388	Dead	WITH TUMOR	NA	1939		New Primary Tumor	Other, specify	bladder	217			R0	1	1939	1	1939	0	1939	1	217
TCGA-W5-AA2O-01	TP53	TCGA-W5-AA2O	CHOL	57	MALE	WHITE	Stage I		Cholangiocarcinoma; intrahepatic	G3	2006		-21118	Dead	WITH TUMOR	NA	640		Intrahepatic Recurrence	Liver		215			R0	1	640	1	640	1	215	1	215
TCGA-W5-AA2Q-01	Nomut	TCGA-W5-AA2Q	CHOL	68	MALE	WHITE	Stage II		Cholangiocarcinoma; intrahepatic	G2	2006		-25069	Alive	TUMOR FREE	50	NA					NA			R0	0	50	0	50	0	50	0	50
TCGA-W5-AA2R-01	Nomut	TCGA-W5-AA2R	CHOL	77	FEMALE	WHITE	Stage I		Cholangiocarcinoma; intrahepatic	G3	2006		-28367	Alive	TUMOR FREE	1542	NA					NA			R0	0	1542	0	1542	0	1542	0	1542
TCGA-W5-AA2T-01	Nomut	TCGA-W5-AA2T	CHOL	64	FEMALE	WHITE	Stage II		Cholangiocarcinoma; intrahepatic	G3	2008		-23560	Dead	WITH TUMOR	NA	1220		Extrahepatic Recurrence	Bone		295			R0	1	1220	1	1220	1	295	1	295
TCGA-W5-AA2U-01	Nomut	TCGA-W5-AA2U	CHOL	78	FEMALE	WHITE	Stage I		Cholangiocarcinoma; intrahepatic	G3	2010		-28552	Dead	WITH TUMOR	NA	627		New Primary Tumor	Lung		95			R0	1	627	1	627	0	627	1	95
TCGA-W5-AA2W-01	Nomut	TCGA-W5-AA2W	CHOL	31	FEMALE	WHITE	Stage IVA		Cholangiocarcinoma; intrahepatic	G3	2010		-11438	Dead	WITH TUMOR	NA	924		Intrahepatic Recurrence	Liver		237			R0	1	924	1	924	NA	NA	1	237
TCGA-W5-AA2X-01	Nomut	TCGA-W5-AA2X	CHOL	67	MALE	WHITE	Stage IVB		Cholangiocarcinoma; hilar/perihilar	G4	2010		-24797	Dead		NA	271					NA			RX	1	271	NA	271	NA	NA	0	271
TCGA-W5-AA2Z-01	Nomut	TCGA-W5-AA2Z	CHOL	29	FEMALE	WHITE	Stage II		Cholangiocarcinoma; intrahepatic	G3	2010		-10659	Alive	WITH TUMOR	1614	NA					NA			R1	0	1614	0	1614	NA	NA	0	1614
TCGA-W5-AA30-01	Nomut	TCGA-W5-AA30	CHOL	82	MALE	WHITE	Stage I		Cholangiocarcinoma; intrahepatic	G3	2010		-30039	Alive	TUMOR FREE	1153	NA					NA			R0	0	1153	0	1153	0	1153	0	1153
TCGA-W5-AA31-01	Nomut	TCGA-W5-AA31	CHOL	71	MALE	WHITE	Stage I		Cholangiocarcinoma; intrahepatic	G3	2010		-26139	Alive	TUMOR FREE	10	NA					NA			R0	0	10	0	10	0	10	0	10
TCGA-W5-AA33-01	Nomut	TCGA-W5-AA33	CHOL	60	MALE	WHITE	Stage I		Cholangiocarcinoma; intrahepatic	G3	2011		-22090	Alive	TUMOR FREE	1449	NA					NA			R0	0	1449	0	1449	0	1449	0	1449
TCGA-W5-AA34-01	Nomut	TCGA-W5-AA34	CHOL	75	FEMALE	WHITE	Stage I		Cholangiocarcinoma; intrahepatic	G2	2012		-27535	Dead	WITH TUMOR	NA	555		Intrahepatic Recurrence	Liver		40			R0	1	555	1	555	1	40	1	40
TCGA-W5-AA36-01	Nomut	TCGA-W5-AA36	CHOL	51	FEMALE	WHITE	Stage IV		Cholangiocarcinoma; hilar/perihilar	G3	2008		-18882	Dead	WITH TUMOR	NA	1402		Intrahepatic Recurrence	Liver		362			R0	1	1402	1	1402	NA	NA	1	362
TCGA-W5-AA38-01	Nomut	TCGA-W5-AA38	CHOL	55	FEMALE	WHITE	Stage I		Cholangiocarcinoma; intrahepatic	G3	2011		-20285	Alive	TUMOR FREE	1471	NA		Locoregional Recurrence	Liver		377			R0	0	1471	0	1471	1	377	1	377
TCGA-W5-AA39-01	Nomut	TCGA-W5-AA39	CHOL	81	MALE	WHITE	Stage II		Cholangiocarcinoma; intrahepatic	G4	2010		-29594	Dead	WITH TUMOR	NA	170					NA			RX	1	170	1	170	NA	NA	1	170
TCGA-W6-AA0S-01	Nomut	TCGA-W6-AA0S	CHOL	46	FEMALE	WHITE	Stage I		Cholangiocarcinoma; intrahepatic	G2	2013		-16951	Alive	TUMOR FREE	808	NA		Extrahepatic Recurrence	Non-regional / Distant Lymph Nodes		549			R0	0	808	0	808	1	549	1	549
TCGA-WD-A7RX-01	Nomut	TCGA-WD-A7RX	CHOL	71	FEMALE	WHITE	Stage II		Cholangiocarcinoma; intrahepatic	G2	2013		-26006	Dead	TUMOR FREE	NA	21					NA			RX	1	21	0	21	NA	NA	0	21
TCGA-WJ-A86L-01	TP53	TCGA-WJ-A86L	LIHC	68	FEMALE	WHITE	Stage I		Hepatocellular Carcinoma	G2	2013		-25018	Alive	TUMOR FREE	345	NA					NA			R0	0	345	0	345	0	345	0	345
TCGA-WQ-A9G7-01	TP53	TCGA-WQ-A9G7	LIHC	71	FEMALE	WHITE			Hepatocellular Carcinoma	G3	2013		NA	Alive	TUMOR FREE	30	NA					NA			R0	0	30	0	30	0	30	0	30
TCGA-WQ-AB4B-01	TP53	TCGA-WQ-AB4B	LIHC	62	MALE	WHITE	Stage II		Hepatocellular Carcinoma	G2	2013		-22769	Alive	WITH TUMOR	395	NA		Intrahepatic Recurrence			273			R0	0	395	0	395	1	273	1	273
TCGA-WS-AB45-01	TP53	TCGA-WS-AB45	COAD	52	FEMALE	BLACK OR AFRICAN AMERICAN	Stage IIA		Colon Mucinous Adenocarcinoma		2008		NA	Alive	TUMOR FREE	2130	NA					NA	Complete Remission/Response			0	2130	0	2130	0	2130	0	2130
TCGA-WX-AA44-01	TP53	TCGA-WX-AA44	LIHC	64	FEMALE	WHITE	Stage I		Hepatocellular Carcinoma	G3	2011		-23654	Alive	WITH TUMOR	615	NA		Intrahepatic Recurrence	Liver		246			RX	0	615	0	615	NA	NA	1	246
TCGA-WX-AA46-01	Nomut	TCGA-WX-AA46	LIHC	61	MALE	WHITE	Stage II		Hepatocellular Carcinoma	G1	2012		-22639	Alive	TUMOR FREE	756	NA					NA			R0	0	756	0	756	0	756	0	756
TCGA-WX-AA47-01	Nomut	TCGA-WX-AA47	LIHC	33	FEMALE	WHITE	Stage IIIA		Hepatocellular Carcinoma	G2	2012		-12056	Dead	WITH TUMOR	NA	556		Intrahepatic Recurrence	Liver		103			R0	1	556	1	556	1	103	1	103
TCGA-X8-AAAR-01	TP53	TCGA-X8-AAAR	ESCA	69	MALE	WHITE	[Unknown]		Esophagus Adenocarcinoma, NOS	G1	2013		-25370	Alive	TUMOR FREE	554	NA					NA	Complete Remission/Response			0	554	0	554	0	554	0	554
TCGA-XD-AAUG-01	TP53	TCGA-XD-AAUG	PAAD	66	FEMALE	WHITE	Stage IV		Pancreas-Adenocarcinoma Ductal Type	G2	2013		-24291	Alive	TUMOR FREE	420	NA					NA	[Discrepancy]			0	420	0	420	NA	NA	0	420
TCGA-XD-AAUH-01	Nomut	TCGA-XD-AAUH	PAAD	57	FEMALE	WHITE	Stage IIB		Pancreas-Adenocarcinoma Ductal Type	G2	2013		-20858	Alive		395	NA		New Primary Tumor	Other, specify	Left shoulder	87	[Unknown]			0	395	0	395	NA	NA	1	87
TCGA-XD-AAUI-01	Comut	TCGA-XD-AAUI	PAAD	50	FEMALE	WHITE	Stage IIB		Pancreas-Adenocarcinoma Ductal Type	G2	2013		-18607	Dead	WITH TUMOR	NA	366	Pancreatic Cancer	Distant Metastasis	Liver		175	Progressive Disease			1	366	1	366	NA	NA	1	175
TCGA-XD-AAUL-01	Comut	TCGA-XD-AAUL	PAAD	56	MALE	WHITE	Stage IIA		Pancreas-Adenocarcinoma Ductal Type	G2	2013		-20607	Alive	TUMOR FREE	498	NA					NA	Complete Remission/Response			0	498	0	498	0	498	0	498
TCGA-XN-A8T3-01	Comut	TCGA-XN-A8T3	PAAD	67	MALE	WHITE	Stage IB		Pancreas-Adenocarcinoma Ductal Type	G2	2012		-24810	Alive	WITH TUMOR	951	NA					NA	Progressive Disease			0	951	0	951	NA	NA	0	951
TCGA-XN-A8T5-01	Nomut	TCGA-XN-A8T5	PAAD	53	FEMALE	WHITE	Stage IB		Pancreas-Adenocarcinoma-Other Subtype	G2	2012		-19707	Alive	WITH TUMOR	720	NA		Distant Metastasis	Liver		242	Progressive Disease			0	720	0	720	NA	NA	1	242
TCGA-XP-A8T6-01	TP53	TCGA-XP-A8T6	ESCA	54	MALE	BLACK OR AFRICAN AMERICAN	Stage IIB		Esophagus Squamous Cell Carcinoma	G2	2009		-19886	Dead	TUMOR FREE	NA	763					NA	Complete Remission/Response			1	763	0	763	0	763	0	763
TCGA-XP-A8T8-01	TP53	TCGA-XP-A8T8	ESCA	49	MALE	BLACK OR AFRICAN AMERICAN	Stage IIB	Stage IIB	Esophagus Squamous Cell Carcinoma	G1	2011		-18048	Alive	TUMOR FREE	437	NA					NA	Complete Remission/Response			0	437	0	437	0	437	0	437
TCGA-XR-A8TC-01	Nomut	TCGA-XR-A8TC	LIHC	43	FEMALE	WHITE	Stage I		Hepatocellular Carcinoma	G2	2011		-15817	Alive	WITH TUMOR	1339	NA					NA			R0	0	1339	0	1339	0	1339	0	1339
TCGA-XR-A8TD-01	Nomut	TCGA-XR-A8TD	LIHC	49	FEMALE	WHITE	Stage IIIB		Hepatocellular Carcinoma	G3	2012		-17908	Alive	TUMOR FREE	1030	NA					NA			R0	0	1030	0	1030	0	1030	0	1030
TCGA-XR-A8TE-01	Nomut	TCGA-XR-A8TE	LIHC	16	MALE	WHITE	Stage IIIA		Hepatocellular Carcinoma	G1	2012		-5862	Alive	WITH TUMOR	925	NA		Intrahepatic Recurrence	Liver		210			R0	0	925	0	925	1	210	1	210
TCGA-XR-A8TF-01	Nomut	TCGA-XR-A8TF	LIHC	74	MALE	WHITE	Stage I		Hepatocellular Carcinoma	G1	2012		-27145	Dead	TUMOR FREE	NA	693		Intrahepatic Recurrence	Liver		231			R0	1	693	0	693	1	231	1	231
TCGA-XR-A8TG-01	TP53	TCGA-XR-A8TG	LIHC	58	MALE	WHITE	Stage I		Hepatocellular Carcinoma	G2	2012		-21544	Alive	TUMOR FREE	898	NA		Intrahepatic Recurrence	Liver		350			R0	0	898	0	898	1	350	1	350
TCGA-YA-A8S7-01	TP53	TCGA-YA-A8S7	LIHC	68	MALE	WHITE	Stage IIIA		Hepatocellular Carcinoma	G3	2012		-25188	Dead	WITH TUMOR	NA	412		Extrahepatic Recurrence	Brain		398			R0	1	412	1	412	1	398	1	398
TCGA-YB-A89D-01	KRAS	TCGA-YB-A89D	PAAD	59	MALE	WHITE	Stage IIB		Pancreas-Adenocarcinoma Ductal Type	G2	2013		-21792	Alive	TUMOR FREE	350	NA					NA	Complete Remission/Response			0	350	0	350	0	350	0	350
TCGA-YH-A8SY-01	Comut	TCGA-YH-A8SY	PAAD	73	FEMALE	WHITE	[Discrepancy]		[Discrepancy]	G2	2011		-26859	Alive		388	NA					NA	[Unknown]			0	388	0	388	NA	NA	0	388
TCGA-YR-A95A-01	Nomut	TCGA-YR-A95A	CHOL	52	MALE	WHITE	Stage IV		Cholangiocarcinoma; hilar/perihilar	G2	2009		-19292	Dead	WITH TUMOR	NA	26		New Primary Tumor	Other, specify	Adrenal gland	17			R1	1	26	1	26	NA	NA	1	17
TCGA-YY-A8LH-01	KRAS	TCGA-YY-A8LH	PAAD	61	FEMALE	WHITE	Stage IIB		Pancreas-Adenocarcinoma Ductal Type	G3	2009		-22376	Alive	TUMOR FREE	2016	NA					NA	Complete Remission/Response			0	2016	0	2016	0	2016	0	2016
TCGA-Z5-AAPL-01	TP53	TCGA-Z5-AAPL	PAAD	74	FEMALE	WHITE	Stage IIA		Pancreas-Adenocarcinoma Ductal Type	G1	2013		-27152	Alive	TUMOR FREE	467	NA					NA	Complete Remission/Response			0	467	0	467	0	467	0	467
TCGA-Z6-A8JD-01	TP53	TCGA-Z6-A8JD	ESCA	53	MALE	WHITE	Stage IIB		Esophagus Squamous Cell Carcinoma	G2	2013		-19523	Alive	TUMOR FREE	104	NA					NA	Complete Remission/Response			0	104	0	104	0	104	0	104
TCGA-Z6-A8JE-01	TP53	TCGA-Z6-A8JE	ESCA	57	MALE	WHITE	Stage IIIA	Stage IIIA	Esophagus Squamous Cell Carcinoma	G3	2013		-20855	Alive	TUMOR FREE	64	NA					NA	Complete Remission/Response			0	64	0	64	0	64	0	64
TCGA-Z6-A9VB-01	TP53	TCGA-Z6-A9VB	ESCA	53	MALE	WHITE	Stage IIIA		Esophagus Squamous Cell Carcinoma	G2	2013		-19470	Alive	TUMOR FREE	40	NA					NA	Complete Remission/Response			0	40	0	40	0	40	0	40
TCGA-Z6-AAPN-01	TP53	TCGA-Z6-AAPN	ESCA	57	MALE	WHITE	Stage IIA		Esophagus Squamous Cell Carcinoma	G1	2013		-20926	Alive	TUMOR FREE	81	NA					NA	Complete Remission/Response			0	81	0	81	0	81	0	81
TCGA-ZA-A8F6-01	Nomut	TCGA-ZA-A8F6	STAD	71	MALE	WHITE	Stage IB		Stomach, Intestinal Adenocarcinoma, Not Otherwise Specified (NOS)	G2	2013		-26122	Alive	TUMOR FREE	525	NA					NA	Complete Remission/Response			0	525	0	525	0	525	0	525
TCGA-ZD-A8I3-01	Nomut	TCGA-ZD-A8I3	CHOL	73	FEMALE	ASIAN	Stage II		Cholangiocarcinoma; intrahepatic	G3	2013		-26754	Dead	WITH TUMOR	NA	169		Locoregional Recurrence	Liver		59			R0	1	169	1	169	1	59	1	59
TCGA-ZH-A8Y1-01	Nomut	TCGA-ZH-A8Y1	CHOL	74	FEMALE	WHITE	Stage IVA		Cholangiocarcinoma; intrahepatic	G2	2012		-27279	Dead	WITH TUMOR	NA	385		Locoregional Recurrence			49			R1	1	385	1	385	NA	NA	1	49
TCGA-ZH-A8Y2-01	Nomut	TCGA-ZH-A8Y2	CHOL	59	FEMALE	BLACK OR AFRICAN AMERICAN	Stage I		Cholangiocarcinoma; intrahepatic	G2	2011		-21743	Dead	WITH TUMOR	NA	701		Locoregional Recurrence			198			R0	1	701	1	701	1	198	1	198
TCGA-ZH-A8Y4-01	Nomut	TCGA-ZH-A8Y4	CHOL	58	MALE	WHITE	Stage I		Cholangiocarcinoma; intrahepatic	G3	2010		-21503	Dead	WITH TUMOR	NA	741		Locoregional Recurrence			281			R1	1	741	1	741	NA	NA	1	281
TCGA-ZH-A8Y5-01	Nomut	TCGA-ZH-A8Y5	CHOL	69	MALE	WHITE	Stage IVB		Cholangiocarcinoma; intrahepatic	G3	2012		-25268	Alive	WITH TUMOR	1229	NA		Extrahepatic Recurrence	Lung		242			R0	0	1229	0	1229	NA	NA	1	242
TCGA-ZH-A8Y6-01	Nomut	TCGA-ZH-A8Y6	CHOL	41	FEMALE	BLACK OR AFRICAN AMERICAN	Stage I		Cholangiocarcinoma; intrahepatic	G2	2013		-14976	Alive	TUMOR FREE	519	NA					NA			R0	0	519	0	519	0	519	0	519
TCGA-ZH-A8Y8-01	KRAS	TCGA-ZH-A8Y8	CHOL	73	MALE	WHITE	Stage I		Cholangiocarcinoma; intrahepatic	G2	2013		-26744	Alive	TUMOR FREE	602	NA					NA			R0	0	602	0	602	0	602	0	602
TCGA-ZP-A9CV-01	Nomut	TCGA-ZP-A9CV	LIHC	59	MALE	WHITE			Hepatocellular Carcinoma	G1	2011		-21633	Dead	WITH TUMOR	NA	1088					NA			R0	1	1088	1	1088	NA	NA	1	1088
TCGA-ZP-A9CY-01	Nomut	TCGA-ZP-A9CY	LIHC	66	FEMALE	WHITE			Hepatocellular Carcinoma	G1	2011		-24223	Alive	TUMOR FREE	782	NA					NA			R0	0	782	0	782	0	782	0	782
TCGA-ZP-A9CZ-01	Nomut	TCGA-ZP-A9CZ	LIHC	72	MALE	ASIAN			Hepatocellular Carcinoma	G1	2011		-26403	Alive	TUMOR FREE	706	NA					NA			R0	0	706	0	706	0	706	0	706
TCGA-ZP-A9D0-01	Nomut	TCGA-ZP-A9D0	LIHC	67	FEMALE	BLACK OR AFRICAN AMERICAN			Hepatocellular Carcinoma	G1	2011		-24525	Alive	TUMOR FREE	1091	NA					NA			R0	0	1091	0	1091	0	1091	0	1091
TCGA-ZP-A9D1-01	Nomut	TCGA-ZP-A9D1	LIHC	56	FEMALE	WHITE			Hepatocellular Carcinoma	G2	2012		-20584	Alive	TUMOR FREE	21	NA					NA			R0	0	21	0	21	0	21	0	21
TCGA-ZP-A9D2-01	TP53	TCGA-ZP-A9D2	LIHC	51	MALE	WHITE			Hepatocellular Carcinoma	G2	2012		-18717	Dead	WITH TUMOR	NA	765		Intrahepatic Recurrence	Liver		315			R0	1	765	1	765	1	315	1	315
TCGA-ZP-A9D4-01	Nomut	TCGA-ZP-A9D4	LIHC	64	FEMALE	WHITE			Hepatocellular Carcinoma	G1	2012		-23656	Alive	TUMOR FREE	395	NA					NA			R0	0	395	0	395	0	395	0	395
TCGA-ZQ-A9CR-01	TP53	TCGA-ZQ-A9CR	STAD	79	FEMALE	WHITE	Stage IIIC		Stomach, Intestinal Adenocarcinoma, Tubular Type	G3	2013		-29107	Dead		NA	24	[Unknown]				NA	[Unknown]			1	24	NA	24	NA	NA	0	24
TCGA-ZR-A9CJ-01	TP53	TCGA-ZR-A9CJ	ESCA	65	MALE	WHITE	Stage IIIC		Esophagus Adenocarcinoma, NOS	G3	2012		-23752	Dead	WITH TUMOR	NA	600		Distant Metastasis	Liver		163	[Unknown]			1	600	1	600	NA	NA	1	163
TCGA-ZS-A9CD-01	Nomut	TCGA-ZS-A9CD	LIHC	73	MALE	WHITE	Stage II		Hepatocellular Carcinoma	G2	2010		-26915	Dead		NA	1386		Intrahepatic Recurrence	Liver		371			R0	1	1386	NA	1386	1	371	1	371
TCGA-ZS-A9CE-01	Nomut	TCGA-ZS-A9CE	LIHC	79	FEMALE	WHITE	Stage II		Hepatocellular Carcinoma	G1	2011		-29051	Alive	TUMOR FREE	1241	NA		New Primary Tumor	Other, specify	Right Temple	892			R0	0	1241	0	1241	0	1241	1	892
TCGA-ZS-A9CF-01	Nomut	TCGA-ZS-A9CF	LIHC	64	MALE	WHITE	Stage II		Hepatocellular Carcinoma	G2	2008		-23510	Alive	TUMOR FREE	2412	NA		Intrahepatic Recurrence	Liver		636			R0	0	2412	0	2412	1	636	1	636
TCGA-ZS-A9CG-01	Nomut	TCGA-ZS-A9CG	LIHC	55	MALE	WHITE	Stage II		Hepatocellular Carcinoma	G2	2013		-20100	Alive	TUMOR FREE	341	NA					NA			R0	0	341	0	341	0	341	0	341
TCGA-ZU-A8S4-01	Nomut	TCGA-ZU-A8S4	CHOL	52	MALE	WHITE	Stage I		Cholangiocarcinoma; intrahepatic	G3	2012		-19264	Dead	WITH TUMOR	NA	98		Intrahepatic Recurrence	Liver		72			R0	1	98	1	98	1	72	1	72
